# Supplementary material for: Drivers of topoisomerase II poisoning mimic and complement cytotoxicity in AML cells
Source: Oncotarget. 2019 Sep 3;10(51):5298–312. doi: 10.18632/oncotarget.27112 (PMC6731103; doi:10.18632/oncotarget.27112)
Supplement: Supplementary file 2 [file oncotarget-10-5298-s002.xlsx]

## Sheet: Table S3
Supplementary Table 3: Biological processes corresponding to the genes whose co-regulation was unaffected by the etoposide treatment in AML cell lines. The co-regulated genes were identified using WGCNA and pathways annotation was performed using DAVID. Pearson correlation statistics was performed to identify co-regulated genes with either negative (potential impeding modulators, A) or positive (…
A
Negative correlation (potential impeding modulators, pImod)
Term	Count	PValue	Genes
GO:0006351~transcription, DNA-templated	60	0.0058798	STAT5A, HINT1, ZBTB39, ZXDB, PTMA, BTK, KDM1A, LRRFIP1, SAP30L, ZNF574, INO80E, ZNF496, SS18L1, GABPB2, INO80C, BRD8, ZNF449, ZNF440, LDB1, RBL1, SCAI, ZNF792, TRIM37, HHEX, USP21, PRDM2, TGIF2, ZSCAN12, CREM, SCML2, ZNF557, SETD1A, NFIX, NR2C2, PLAGL1, VDR, ATN1, LYL1, NR1D2, AGO1, MLXIP, MYCBP, BAZ2A, ZBTB49, ZMYM2, SAP18, PHF10, TFCP2, ZNF668, STAT3, SUV39H2, ATXN1, BCORL1, PSPC1, PPRC1, ZBTB5…
GO:0006915~apoptotic process	41	0.000369896	DPF2, SH3RF1, FKBP8, SAV1, RBM5, SGMS1, RRAGC, CTNNBL1, RTN3, ZFP36L1, CASP9, PAK4, CASP8, TRAF7, ERCC3, API5, STPG1, AKT2, CFLAR, PIM2, RHBDD1, BRAT1, MIEN1, TRADD, CASP10, PLSCR1, RASSF5, TNFSF10, KIF1B, MAP1S, RFK, PPID, RIPK2, JAK2, SIAH2, PDCD6IP, GADD45B, PPP1R15A, GADD45A, ZNF385A, TNFAIP1
GO:0045944~positive regulation of transcription from RNA polymerase II promoter	31	0.0385409	HMGB1, PPARA, CREM, NFIX, NR2C2, NFATC2IP, PLAGL1, TNFRSF1A, HSPH1, VDR, KDM1A, ACVR1B, TEF, AGO1, GABPB2, BCL9, BRD8, ZBTB49, LDB1, HCLS1, RBL1, TRIM28, MED12, COQ7, NCL, USF2, STAT3, HHEX, CSRNP2, PPRC1, RERE
GO:0015031~protein transport	28	0.00483847	ARFGAP2, SEC31A, VPS37B, TMED3, RBSN, TMED1, VPS4B, RAB11A, SNAP23, SEC61A1, RAB2B, ABCB9, ATG9A, NBAS, SNX25, YIF1A, EPS15, ANKRD27, AAAS, PLEKHA8, ATG4B, PPID, MCFD2, BET1L, PDCD6IP, GOSR1, NUP43, COPE
GO:0000122~negative regulation of transcription from RNA polymerase II promoter	24	0.0436477	DNMT3A, HMGB1, PPARA, EHMT1, HCLS1, TRIM28, HNRNPA2B1, RBL1, NFIX, CALR, COQ7, STAT3, SUFU, SUV39H2, TRIM37, KDM1A, HHEX, VDR, ATN1, OTUD7B, TGIF2, ZNF496, ORC2, RERE
GO:0016032~viral process	24	0.00213572	CFLAR, TLN1, FKBP8, KAT2B, CREB3, ZC3H7B, RAD23A, BTRC, ABI2, SP110, NUPL2, PSMA7, UBN1, RTN3, SUMO1, AAAS, PSMC3, PSMB2, SHC1, BRD4, CARM1, ERCC3, NUP43, SUPT6H
GO:0043161~proteasome-mediated ubiquitin-dependent protein catabolic process	22	6.57534e-05	RAD23B, RAD23A, BTRC, NSFL1C, BTBD6, PSMA7, CD2AP, PSMD13, KBTBD4, VCP, PSMC4, PSMC3, PPP2CB, PSMB2, PSMD2, HECTD3, PSME4, SIAH2, PSMD6, TNFAIP1, PSMD8, RNF145
GO:0000209~protein polyubiquitination	19	0.000425409	BTRC, DTX3L, HERC6, MYLIP, UBOX5, PSMA7, PSMD13, PSMC4, ZNF738, PSMC3, PSMB2, PSMD2, PSME4, SIAH2, PSMD6, RNF20, PSMD8, UNKL, RNF145
GO:0006888~ER to Golgi vesicle-mediated transport	19	7.31613e-05	ARFGAP2, SEC31A, NRBP1, F8, YIF1B, ERGIC1, YIF1A, HYOU1, VCP, TMED3, CD59, MCFD2, BET1L, GOSR2, GOSR1, PROS1, TRAPPC3, COPE, GOLGA2
GO:0007010~cytoskeleton organization	19	7.93694e-05	DIAPH1, MICAL2, SIPA1, ABI2, NECTIN2, TPM1, CD2AP, VILL, QRICH1, SYNE3, BRWD1, LARP4, PAK4, TSPAN32, STRIP2, OBSL1, DST, PRPF40A, PSTPIP2
GO:0000165~MAPK cascade	18	0.0342724	MAP2K2, NF1, PSMA7, TGFB1, ZFP36L1, PSMD13, PSMC4, PSMC3, PSMB2, PSMD2, CALM3, CSF2RB, SHC1, JAK2, PSME4, PSMD6, MAP3K14, PSMD8
GO:0045892~negative regulation of transcription, DNA-templated	18	0.0466783	CDK5R1, LIMS1, EHMT1, CREM, LDB1, TRIM28, CALR, SUV39H2, ATXN1, PPM1F, KDM1A, VDR, HHEX, PRMT2, NR1D2, PSPC1, LRRFIP1, HDAC6
GO:0006281~DNA repair	17	0.0270714	APEX2, UPF1, TAOK1, BCCIP, DMAP1, PAGR1, SUMO1, EPC2, VCP, TDP1, POLM, ACTR8, PSME4, ERCC3, CHAF1A, APEX1, GADD45A
GO:0006457~protein folding	17	0.00236914	TXNL1, TCP1, FKBP8, GANAB, PDIA3, TXN2, PDIA5, PDIA4, PRKCSH, HSCB, PPIA, PPID, BAG3, FKBP14, DNAJB2, CDC37L1, FKBP2
GO:0042981~regulation of apoptotic process	17	0.0117292	CFLAR, MADD, MITF, RBM5, MALT1, BCL2L1, TGFB1, QRICH1, NME4, CASP10, RASSF5, VCP, CASP9, CASP8, JAK2, EIF2AK2, DEDD2
GO:0006974~cellular response to DNA damage stimulus	15	0.0399736	TAOK1, DTX3L, CHEK2, BRAT1, PITHD1, VCP, PHF1, CASP9, RASSF1, SMARCAL1, BRD4, PSME4, ZNF385A, PPP1R15A, TOP2A
GO:0038095~Fc-epsilon receptor signaling pathway	15	0.0122413	BTRC, MALT1, PSMA7, TAB3, PRKCQ, PSMD13, PSMC4, PSMC3, PSMB2, PSMD2, CALM3, SHC1, PSME4, PSMD6, PSMD8
GO:0090090~negative regulation of canonical Wnt signaling pathway	14	0.013873	PSMD13, PSMC4, PSMC3, PSMB2, PSMD2, CTNND1, SIAH2, PSME4, PSMA7, PSMD6, LATS1, TMEM64, PSMD8, MLLT3
GO:0002223~stimulatory C-type lectin receptor signaling pathway	13	0.000980931	PSMD13, PSMC4, PSMC3, BTRC, ICAM2, PSMB2, PSMD2, MALT1, PSME4, PSMA7, PSMD6, PSMD8, TAB3
GO:0036498~IRE1-mediated unfolded protein response	13	2.99763e-06	TLN1, EXTL3, SEC31A, PDIA5, YIF1A, WIPI1, HYOU1, FKBP14, SHC1, GOSR2, PTPN1, SEC61G, SEC61A1
GO:0043123~positive regulation of I-kappaB kinase/NF-kappaB signaling	13	0.0282094	CFLAR, SLC44A2, BST2, MALT1, PIM2, TRADD, CASP10, TRIM5, TNFSF10, CASP8, RIPK2, BRD4, MAP3K14
GO:0043488~regulation of mRNA stability	13	0.000826186	ZFP36L1, PSMD13, EXOSC6, PSMC4, PSMC3, PSMB2, KHSRP, PSMD2, PSME4, PSMA7, PSMD6, APEX1, PSMD8
GO:0050852~T cell receptor signaling pathway	13	0.0156832	PRKCQ, PSMD13, PSMC4, PSMC3, BTRC, PSMB2, PSMD2, RIPK2, MALT1, PSME4, PSMA7, PSMD6, PSMD8
GO:0006869~lipid transport	12	0.000205539	NME4, APOL2, OSBPL2, HDLBP, PLEKHA8, GM2A, OSBPL1A, PCTP, SIGMAR1, ESYT1, PLTP, APOO
GO:0006886~intracellular protein transport	12	0.0147179	AP2B1, SEC24B, STX8, STX7, STX2, COG7, STAM, AP4B1, KPNB1, SAR1A, USP6NL, HDAC6
GO:0033209~tumor necrosis factor-mediated signaling pathway	12	0.00762325	PSMD13, PSMC4, PSMC3, PSMB2, PSMD2, JAK2, PSME4, MAP3K14, PSMA7, PSMD6, PSMD8, TRADD
GO:0060071~Wnt signaling pathway, planar cell polarity pathway	12	0.00108431	PSMD13, PSMC4, PSMC3, PSMB2, PSMD2, PSME4, FZD5, PSMA7, PSMD6, DAAM1, PSMD8, AP2M1
GO:0006281~DNA repair	11	0.0335378	NABP1, BRCC3, PDS5B, NSMCE1, TRIM28, HUS1, PARP4, INO80E, INO80C, RAD50, FANCC
GO:0006914~autophagy	11	0.0406688	TRIM5, ATG9A, VCP, MAP1S, ATG4B, ATG13, VPS4B, VPS37B, VPS41, WIPI1, WDR45
GO:0038061~NIK/NF-kappaB signaling	11	0.00027082	PSMD13, PSMC4, PSMC3, BTRC, PSMB2, PSMD2, PSME4, MAP3K14, PSMA7, PSMD6, PSMD8
GO:0045454~cell redox homeostasis	11	0.000950224	TXNL1, GSR, PDIA3, TXN2, TXNDC15, PRDX4, PDIA5, TXNRD1, SELENOS, PDIA4, APEX1
GO:0000209~protein polyubiquitination	10	0.0196439	PSMB7, TPP2, HERC5, MARCH8, AMFR, FBXO3, MARCH5, PSMD7, RNF41, HDAC6
GO:0006461~protein complex assembly	10	0.0427963	OXA1L, PICALM, DARS, KIFAP3, PPID, MITF, NIFK, SKAP2, CHAF1A, CD2AP
GO:0006521~regulation of cellular amino acid metabolic process	10	0.000166263	OAZ2, PSMD13, PSMC4, PSMC3, PSMB2, PSMD2, PSME4, PSMA7, PSMD6, PSMD8
GO:0034976~response to endoplasmic reticulum stress	10	0.00293526	HYOU1, USP19, ATF4, PDIA3, CREB3, PPP2CB, PLA2G6, PDIA5, PDIA4, PPP1R15A
GO:0051437~positive regulation of ubiquitin-protein ligase activity involved in regulation of mitotic cell cycle transition	10	0.00321445	PSMD13, PSMC4, PSMC3, BTRC, PSMB2, PSMD2, PSME4, PSMA7, PSMD6, PSMD8
GO:0002479~antigen processing and presentation of exogenous peptide antigen via MHC class I, TAP-dependent	9	0.00347058	PSMD13, PSMC4, PSMC3, PSMB2, PSMD2, PSME4, PSMA7, PSMD6, PSMD8
GO:0006338~chromatin remodeling	9	0.0214894	KAT2B, TADA2A, PBRM1, ACTR8, BRD4, DMAP1, SMARCA2, SMARCA4, SUPT6H
GO:0016310~phosphorylation	9	0.0467652	PANK4, RFK, FAM20B, AK3, PPIP5K2, GK, ITPKC, SGMS1, CKB
GO:0031145~anaphase-promoting complex-dependent catabolic process	9	0.0134377	PSMD13, PSMC4, PSMC3, PSMB2, PSMD2, PSME4, PSMA7, PSMD6, PSMD8
GO:0006302~double-strand break repair	8	0.0159511	REC8, PARP9, VCP, TDP1, DTX3L, BABAM1, CHEK2, UIMC1
GO:0008654~phospholipid biosynthetic process	8	0.000929985	MBOAT7, SERAC1, ABHD5, PCYT1A, PISD, AGPAT4, CHPT1, LPCAT3
GO:0032880~regulation of protein localization	8	0.00441584	TRIM5, SUMO1, PICALM, PLEKHM2, RABGAP1L, DNAJB2, TBC1D1, STX10
GO:0042147~retrograde transport, endosome to Golgi	8	0.0199637	TBC1D10A, BET1L, GOSR2, GOSR1, RGP1, WASH3P, STX10, RIC1
GO:0048208~COPII vesicle coating	8	0.0105897	SEC31A, CD59, MCFD2, F8, SEC13, GOSR2, TRAPPC3, GOLGA2
GO:0051436~negative regulation of ubiquitin-protein ligase activity involved in mitotic cell cycle	8	0.0230002	PSMD13, PSMC4, PSMC3, PSMB2, PSMD2, PSMA7, PSMD6, PSMD8
GO:0000422~mitophagy	7	0.00239959	FUNDC2, CISD2, ATG9A, ATG4B, WIPI1, WDR45, FBXO7
GO:0016049~cell growth	7	0.0237666	PAK4, ENTPD5, SGMS1, BRAT1, TGFB1, SEC61A1, RRAGC
GO:0031175~neuron projection development	7	0.0221497	MICALL2, HMGB1, CDK5R1, RAC3, USP21, DOCK7, AGER
GO:0000724~double-strand break repair via homologous recombination	6	0.0226489	AP5Z1, NABP1, NSMCE1, HUS1, PALB2, RAD50
GO:0006783~heme biosynthetic process	6	0.00119814	FECH, HMBS, CPOX, PPOX, SLC25A39, UROD
GO:0008630~intrinsic apoptotic signaling pathway in response to DNA damage	6	0.0386819	CASP9, MLH1, CHEK2, BCL2L1, FNIP2, SOD2
GO:0015031~protein transport	6	0.0439848	PLEKHF2, ARF3, EXOC4, AP4S1, EXOC6B, SERP1
GO:0018279~protein N-linked glycosylation via asparagine	6	0.0207943	OSTC, ST6GALNAC4, VCP, MCFD2, DPM2, RPN2
GO:0043085~positive regulation of catalytic activity	6	0.031901	PHACTR4, PSAP, PRKRA, APH1B, PITRM1, SOD1
GO:0048511~rhythmic process	6	0.00631166	CDK5R1, NR1D2, CREM, PSPC1, TEF, SUV39H2
GO:0061025~membrane fusion	6	0.03016	NSFL1C, BET1L, GOSR2, SNAP23, STX10, DNM2
GO:0061077~chaperone-mediated protein folding	6	0.0151834	FKBP8, PPID, FKBP14, DNAJB2, PDIA4, FKBP2
GO:2001237~negative regulation of extrinsic apoptotic signaling pathway	6	0.0169251	CFLAR, SH3RF1, SIAH2, SGMS1, GCLM, GSTP1
GO:0006370~7-methylguanosine mRNA capping	5	0.041307	POLR2L, GTF2F1, POLR2I, CMTR1, ERCC3
GO:0006631~fatty acid metabolic process	5	0.0264589	PPARA, STAT5A, CREM, MORC2, ACSF2
GO:0016575~histone deacetylation	5	0.0176419	KDM1A, SAP18, SAP30L, BAZ2A, HDAC6
GO:0019058~viral life cycle	5	0.0337935	PPIA, VPS4B, VPS37B, PDCD6IP, FURIN
GO:0021915~neural tube development	5	0.0303618	ZFP36L1, NF1, PHGDH, AMBRA1, TGFB1
GO:0030513~positive regulation of BMP signaling pathway	5	0.0337935	TWSG1, FKBP8, BMPR2, RBPJ, ENG
GO:0051297~centrosome organization	5	0.041307	ARL2, SLC16A1, SSX2IP, HAUS8, GOLGA2
GO:1900026~positive regulation of substrate adhesion-dependent cell spreading	5	0.00492931	LIMS1, RAC3, ARPC2, CALR, NET1
GO:1902041~regulation of extrinsic apoptotic signaling pathway via death domain receptors	5	0.00396702	CFLAR, TNFSF10, MADD, CASP8, TRADD
GO:1902042~negative regulation of extrinsic apoptotic signaling pathway via death domain receptors	5	0.041307	CFLAR, TNFSF10, CASP8, TMBIM1, TRADD
GO:0001675~acrosome assembly	4	0.0166292	AGFG1, NECTIN2, RFX2, TBPL1
GO:0006388~tRNA splicing, via endonucleolytic cleavage and ligation	4	0.0201803	TSEN54, FAM98B, TSEN15, TSEN34
GO:0006611~protein export from nucleus	4	0.0269896	XPO4, AHCYL1, STRADB, CALR
GO:0006782~protoporphyrinogen IX biosynthetic process	4	0.00445385	HMBS, CPOX, PPOX, UROD
GO:0009416~response to light stimulus	4	0.028432	FECH, ELK1, ASNS, DNM2
GO:0010793~regulation of mRNA export from nucleus	4	0.00116047	AKAP8L, SETD2, IWS1, SUPT6H
GO:0010971~positive regulation of G2/M transition of mitotic cell cycle	4	0.0331302	VPS4B, RAB11A, BRD4, CDK4
GO:0030522~intracellular receptor signaling pathway	4	0.0494255	PPARA, NR1D2, STAT3, BRD8
GO:0032874~positive regulation of stress-activated MAPK cascade	4	0.0201803	STK25, TAOK1, SEMA4C, EIF2AK2
GO:0048813~dendrite morphogenesis	4	0.0462448	SLC11A2, BTBD3, ITGB1, RERE
GO:0097194~execution phase of apoptosis	4	0.0241147	CFLAR, TAOK1, MADD, CASP8
GO:0097296~activation of cysteine-type endopeptidase activity involved in apoptotic signaling pathway	4	0.0134591	TNFSF10, CASP8, JAK2, TRADD
GO:0000380~alternative mRNA splicing, via spliceosome	3	0.036268	KDM1A, RSRC1, CDK13
GO:0006002~fructose 6-phosphate metabolic process	3	0.0380387	TALDO1, PFKP, PFKM
GO:0006779~porphyrin-containing compound biosynthetic process	3	0.0380387	CPOX, PPOX, UROD
GO:0007289~spermatid nucleus differentiation	3	0.0476343	AGFG1, NECTIN2, TBPL1
GO:0009060~aerobic respiration	3	0.0167537	NDUFV1, CHCHD5, COX19
GO:0019076~viral release from host cell	3	0.0214872	PPIA, PPID, VPS4B
GO:0035024~negative regulation of Rho protein signal transduction	3	0.0412561	SCAI, KCTD13, ITGB1
GO:0035278~miRNA mediated inhibition of translation	3	0.0270663	RBM4, AGO1, STAT3
GO:0097009~energy homeostasis	3	0.0412561	ACACB, AMPD2, STAT3
GO:1901224~positive regulation of NIK/NF-kappaB signaling	3	0.036268	HMGB1, AGO1, CALR
GO:1903358~regulation of Golgi organization	3	0.0121615	MYO5A, RAB33B, USP6NL
GO:1990314~cellular response to insulin-like growth factor stimulus	3	0.0147116	SLC25A33, FBN1, TGFB1
GO:0002643~regulation of tolerance induction	2	0.0431184	HMGB1, MARCH7
GO:0033007~negative regulation of mast cell activation involved in immune response	2	0.009743	CD300A, FER
GO:0038028~insulin receptor signaling pathway via phosphatidylinositol 3-kinase	2	0.0193922	PIK3CA, FER
GO:0045819~positive regulation of glycogen catabolic process	2	0.0431184	HMGB1, PHKG2
GO:0051684~maintenance of Golgi location	2	0.0145793	TBCCD1, UVRAG
GO:0090650~cellular response to oxygen-glucose deprivation	2	0.0179371	AIFM1, CBL
GO:1905037~autophagosome organization	2	0.0431184	PIK3C2B, ATP13A2
B
Positive correlation (potential assisting modulators, pAmod)
Term	Count	PValue	Genes
GO:0045944~positive regulation of transcription from RNA polymerase II promoter	18	0.00412168	CRTC3, SBNO2, FOSL2, STAT5B, ZEB2, CAPRIN2, PLAC8, AKT1, BATF, JADE1, GATA2, HDAC4, TCF20, HNRNPK, MEIS2, BCL9L, NFATC2, TNIP1
GO:0043066~negative regulation of apoptotic process	10	0.0159758	AKT1, IGF1R, HTATIP2, HNRNPK, FXN, BNIP2, STAT5B, PRKCI, PRDX3, PLAC8
GO:0016032~viral process	9	0.00411735	CRTC3, MSH6, EIF4G3, HTATIP2, HNRNPK, GRB2, RHOA, DYNC1I2, SYK
GO:0007067~mitotic nuclear division	8	0.00538367	NEDD1, MIS18A, NEK9, ANLN, AKAP8, SNX33, CLTC, CDCA5
GO:0006281~DNA repair	7	0.00430867	DOT1L, FZR1, XRCC3, UHRF1, NUDT1, EME2, MUM1
GO:0016192~vesicle-mediated transport	6	0.00973409	PRKCI, ARF6, CLTC, VPS11, CCZ1, NSF
GO:0031647~regulation of protein stability	5	0.00299244	USP28, LAMP2, USP4, VPS11, STUB1
GO:0048015~phosphatidylinositol-mediated signaling	5	0.0128267	AKT1, IGF1R, GRB2, PIK3C2A, RHOA
GO:0006888~ER to Golgi vesicle-mediated transport	5	0.047983	CTSZ, RAB29, TMED10, NSF, DYNC1I2
GO:0090004~positive regulation of establishment of protein localization to plasma membrane	4	0.00207461	AKT1, PLS1, PRKCI, ARF6
GO:0030334~regulation of cell migration	4	0.0252658	AKT1, RHOA, LMNA, DOCK10
GO:0007005~mitochondrion organization	4	0.0279944	FXN, HTRA2, RAB29, PRDX3
GO:0008286~insulin receptor signaling pathway	4	0.0289375	AKT1, IGF1R, GRB2, PIK3C2A
GO:1903955~positive regulation of protein targeting to mitochondrion	4	0.0370805	HTRA2, MIS18A, VPS11, ZBTB17
GO:0043488~regulation of mRNA stability	4	0.0399759	PSMB5, EXOSC8, MAPKAPK2, SAMD4B
GO:0051726~regulation of cell cycle	4	0.0469247	DOT1L, CDK18, E2F5, UBA3
GO:0045579~positive regulation of B cell differentiation	3	0.00612822	STAT5B, MMP14, SYK
GO:0001921~positive regulation of receptor recycling	3	0.00612822	RAB29, NSF, ANXA2
GO:0090201~negative regulation of release of cytochrome c from mitochondria	3	0.00900701	AKT1, FXN, LMNA
GO:0045746~negative regulation of Notch signaling pathway	3	0.02516	GATA2, NUMB, MMP14
GO:0007032~endosome organization	3	0.0302336	ALS2, SNX33, VPS11
GO:0038128~ERBB2 signaling pathway	3	0.0414624	AKT1, GRB2, STUB1
GO:0046513~ceramide biosynthetic process	3	0.0143021	CERS2, SMPD1, AGK
GO:0006891~intra-Golgi vesicle-mediated transport	3	0.0165752	COG3, COPA, COG6
GO:0006120~mitochondrial electron transport, NADH to ubiquinone	3	0.0402873	NDUFS7, NDUFB7, NDUFA11
GO:0045588~positive regulation of gamma-delta T cell differentiation	2	0.0253324	STAT5B, SYK
GO:0070884~regulation of calcineurin-NFAT signaling cascade	2	0.0336341	RCAN1, RCAN3
GO:0017038~protein import	2	0.0418656	LAMP2, SNX33
GO:0045842~positive regulation of mitotic metaphase/anaphase transition	2	0.0431588	RB1, ANAPC11
GO:2000373~positive regulation of DNA topoisomerase (ATP-hydrolyzing) activity	2	0.0257153	UHRF1, HNRNPU
GO:0032527~protein exit from endoplasmic reticulum	2	0.0383261	PREB, LMAN1

## Sheet: Table S5
Supplementary Table 5: Table representing standalone cytotoxicity of the drugs inhibiting selected drivers in AML cell lines. Cells were treated with 3 concentrations of each drug alone for 24 hours. Two-way ANOVA with Benjamini and Hochberg FDR correction test was performed to determine significant standalone cytotoxicity.
Drug (driver)	Treatment concentration (µM)	q value
		F-36P	HL-60	KASUMI-1	MOLM-13	MONO-MAC-6	MV-4-11	NB-4	NOMO-1	OCI-AML2	OCI-AML3	THP-1
GDC-0152 (BIRC5)	10	0.9717	0.4994	0.5955	0.8723	0.8661	0.3159	0.2301	0.6627	0.2204	0.0408	0.1738
	0.1	0.9717	0.5612	0.5955	0.7171	0.8943	0.8857	0.2777	0.9505	0.3106	0.0408	0.9151
	0.001	0.9717	0.83	0.8623	0.7191	0.8943	0.7337	0.8791	0.8579	0.12	0.0291	0.7585
GSK-1838705A (IGF1R)	10	<0.0001	<0.0001	<0.0001	0.1719	0.3331	<0.0001	<0.0001	<0.0001	<0.0001	<0.0001	<0.0001
	0.1	0.9717	0.0041	0.5574	0.9473	0.8661	0.7337	0.7725	0.3015	0.2204	0.0169	0.9515
	0.001	0.9717	0.5541	0.6986	0.8	0.8661	0.7515	0.9004	0.4933	0.537	0.0549	0.719
LY-3039478 (NOTCH1)	10	0.9717	0.4994	0.7399	0.7171	0.8661	0.9605	0.0652	0.5825	0.796	0.0108	0.719
	0.1	0.9717	0.2832	0.6941	0.7171	0.8661	0.9124	0.0306	0.5421	0.8944	0.0096	0.719
	0.001	0.9717	0.1466	0.7682	0.7519	0.8661	0.906	0.602	0.4933	0.8298	0.0035	0.719
Nicotinamide (PARP9)	10	0.9717	0.5399	0.5955	0.7171	0.8661	0.7337	0.7725	0.9576	0.9715	0.2969	0.7856
	0.1	0.9717	0.4416	0.5955	0.7191	0.8943	0.9605	0.8871	0.8015	0.5624	0.742	0.719
	0.001	0.9717	0.9966	0.5574	0.6617	0.8661	0.7337	0.1449	0.7631	0.3182	0.7829	0.9151
Rapamycin (mTOR)	10	0.9717	<0.0001	0.0065	0.2481	0.8661	0.6897	0.0198	0.0375	<0.0001	<0.0001	0.0006
	0.1	0.9717	0.0003	0.0205	0.7036	0.8943	0.7337	0.2301	0.3861	0.1208	<0.0001	0.719
	0.001	0.9717	0.0091	0.0602	0.7225	0.8661	0.9605	0.2056	0.3695	0.1273	<0.0001	0.719
Rockout (ROCK1)	10	0.9717	0.0663	0.59	0.7876	0.8661	0.9558	0.1748	0.3015	0.0264	0.0062	0.0255
	0.1	0.9717	0.8752	0.5955	0.7171	0.8943	0.9693	0.3002	0.9576	0.0104	0.3993	0.719
	0.001	0.9717	0.6357	0.5574	0.5752	0.8661	0.9605	0.8791	0.9576	0.0264	0.0266	0.719
Sabutoclax (BCL2A1)	10	0.0007	<0.0001	<0.0001	0.0192	0.0003	<0.0001	<0.0001	<0.0001	<0.0001	<0.0001	<0.0001
	0.1	0.9717	0.6357	0.8634	0.8073	0.8943	0.8636	0.1748	0.5421	0.9976	0.1612	0.719
	0.001	0.9717	0.5052	0.5955	0.7171	0.8661	0.7941	0.2301	0.6471	0.9887	0.0744	0.1215
Sotrastaurin (PRKCH)	10	0.0292	<0.0001	<0.0001	0.0109	0.7467	0.0008	0.1748	0.3861	<0.0001	<0.0001	0.9594
	0.1	0.9717	0.6734	0.5955	0.9699	0.8661	0.5377	0.7543	0.86	0.001	0.0549	0.719
	0.001	0.9717	0.7203	0.5574	0.7171	0.8661	0.5377	0.7725	0.8579	0.0375	0.0549	0.9151
TWS-119 (MYC)	10	0.0233	<0.0001	<0.0001	0.0087	0.2445	<0.0001	<0.0001	<0.0001	<0.0001	<0.0001	0.0152
	0.1	0.9717	0.83	0.0277	0.8723	0.8661	0.906	0.8791	0.8579	0.2239	0.0928	0.9594
	0.001	0.9717	0.83	0.5955	0.8723	0.8661	0.8857	0.8791	0.9649	0.6895	0.1425	0.719
Volasertib (PLK1)	10	<0.0001	<0.0001	<0.0001	0.0008	<0.0001	<0.0001	<0.0001	<0.0001	<0.0001	<0.0001	<0.0001
	0.1	0.255	<0.0001	<0.0001	0.0192	0.8661	0.0001	<0.0001	<0.0001	<0.0001	<0.0001	0.1596
	0.001	0.8191	0.0149	0.9294	0.2001	0.8661	0.7337	0.8791	0.0015	0.4652	<0.0001	0.719
Vorinostat (HDAC)	10	<0.0001	<0.0001	<0.0001	0.0225	0.9508	<0.0001	<0.0001	0.0089	<0.0001	<0.0001	0.1596
	0.1	0.9717	0.0177	0.7682	0.5752	0.8661	0.7674	0.997	0.9649	0.8731	0.9865	0.906
	0.001	0.9717	0.3912	0.9294	0.4114	0.8661	0.906	0.8791	0.7631	0.9388	0.9865	0.719

## Sheet: Table S6
Supplementary Table 6: Biological processes corresponding to the genes co-regulated only in untreated AML cell lines. The co-regulated genes were identified using WGCNA and pathways annotation was performed using DAVID.
Term	Count	PValue	Genes	Modules
GO:0006351~transcription, DNA-templated	19	0.0055876	YY1, ARID5A, ZNF160, CCNL1, HDGF, BIRC5, SKI, ZNF518A, ATXN7L3, GZF1, KANK2, ZNF775, ATN1, BCL11A, BAZ2A, NCOR2, HSPA8, ALKBH4, NR1H3	darkolivegreen
GO:0000122~negative regulation of transcription from RNA polymerase II promoter	12	0.0117742	ZNF281, AES, RCOR3, REL, BPTF, PHF21A, ZHX3, SMURF2, SPEN, IFI16, DDX5, MEPCE	orange
GO:0000122~negative regulation of transcription from RNA polymerase II promoter	11	0.0025985	WDTC1, EP300, ATN1, YY1, BCL11A, HDGF, SKI, NCOR2, GZF1, KANK2, NR1H3	darkolivegreen
GO:0045892~negative regulation of transcription, DNA-templated	10	0.00817214	ZNF281, AES, PSMC5, RBM15B, ZHX3, SMURF2, LIMD1, SPEN, IFI16, ELK3	orange
GO:0051301~cell division	9	0.0323796	NUMA1, OIP5, TPX2, DIS3L2, NUP37, CLASP1, CDK6, ZWILCH, CDCA3	salmon
GO:0006915~apoptotic process	8	0.0207308	CKAP2, STEAP3, LTBR, EP300, BIRC5, BCL2L11, STK3, KANK2	darkolivegreen
GO:0008380~RNA splicing	8	0.000162049	BCAS2, EIF4A3, PPP1R9B, RSRC1, RBM15B, THRAP3, CDK12, SRRM1	orange
GO:0000398~mRNA splicing, via spliceosome	8	0.000931079	BCAS2, EIF4A3, HNRNPF, RSRC1, CLP1, SRRM1, SPEN, DDX5	orange
GO:0007067~mitotic nuclear division	8	0.0163912	NUMA1, OIP5, TPX2, DIS3L2, PKMYT1, NUP37, ZWILCH, CDCA3	salmon
GO:0016032~viral process	8	0.0394695	KAT2A, PSMB6, CENPA, KLC1, TSC2, RBCK1, NUP37, NXF1	salmon
GO:0000086~G2/M transition of mitotic cell cycle	7	0.000393798	PPM1D, CSNK1E, PCNT, PPP1R12B, BORA, DYNC1H1, DCTN1	orange
GO:0043123~positive regulation of I-kappaB kinase/NF-kappaB signaling	7	0.00723809	UBE2N, MYD88, TBK1, RIPK1, RBCK1, CC2D1A, TRAF6	salmon
GO:0015031~protein transport	7	0.0184667	TMED7, DDX19A, LMAN2L, SEC22B, LIN7C, VPS37C, CD63	steelblue
GO:0008285~negative regulation of cell proliferation	6	0.0443825	EEF1E1, GDF11, SKI, STK3, TOB2, KANK2	darkolivegreen
GO:0006406~mRNA export from nucleus	6	0.000669915	EIF4A3, NUP214, SMG7, SRRM1, NUP85, ZC3H11A	orange
GO:0051092~positive regulation of NF-kappaB transcription factor activity	6	0.013391	UBE2N, MYD88, NFKBIB, RIPK1, RBCK1, TRAF6	salmon
GO:0007050~cell cycle arrest	6	0.016852	TSC2, WDR6, PKD1, CDK6, MLST8, RRAGB	salmon
GO:0050852~T cell receptor signaling pathway	6	0.0203303	UBE2N, PSMB6, PSMD11, RBCK1, TRAF6, PTEN	salmon
GO:0098609~cell-cell adhesion	5	0.0436416	EIF4G1, ARHGAP1, EHD1, HSPA8, PLEC	darkolivegreen
GO:0010629~negative regulation of gene expression	5	0.0154714	ZNF281, AES, REL, ADNP, PTRH2	orange
GO:0006888~ER to Golgi vesicle-mediated transport	5	0.025676	GBF1, KLHL12, SEC22C, DYNC1H1, DCTN1	orange
GO:0090090~negative regulation of canonical Wnt signaling pathway	5	0.0272452	AES, PSMC5, INVS, KLHL12, LIMD1	orange
GO:0006397~mRNA processing	5	0.0365726	BCAS2, RBM15B, THRAP3, CDK12, SRRM1	orange
GO:0018105~peptidyl-serine phosphorylation	5	0.0433234	PRKCA, TBK1, MKNK2, PKD1, CLK1	salmon
GO:0010629~negative regulation of gene expression	5	0.00256365	VEGFB, BBS2, MAP2K1, WWP2, NFKB1	skyblue3
GO:0006890~retrograde vesicle-mediated transport, Golgi to ER	5	0.000941049	TMED7, SEC22B, RER1, RACGAP1, TAPBP	steelblue
GO:0031124~mRNA 3'-end processing	4	0.00509185	EIF4A3, CLP1, SRRM1, ZC3H11A	orange
GO:0006405~RNA export from nucleus	4	0.00664629	EIF4A3, NUP214, SRRM1, ZC3H11A	orange
GO:0032091~negative regulation of protein binding	4	0.00733854	AES, CSNK1E, ADNP, GNL3L	orange
GO:0006369~termination of RNA polymerase II transcription	4	0.010089	EIF4A3, CLP1, SRRM1, ZC3H11A	orange
GO:0016569~covalent chromatin modification	4	0.0444437	ZNF304, SMARCD2, BPTF, TLK2	orange
GO:0070507~regulation of microtubule cytoskeleton organization	4	0.000582845	CYLD, DIXDC1, ATAT1, CLASP1	salmon
GO:0007249~I-kappaB kinase/NF-kappaB signaling	4	0.0254147	TBK1, RIPK1, RBCK1, TRAF6	salmon
GO:0071456~cellular response to hypoxia	4	0.00751641	ICAM1, HYOU1, HIPK2, FAM162A	skyblue3
GO:0018105~peptidyl-serine phosphorylation	4	0.0153472	CSNK1G2, HIPK2, MASTL, PRKCB	skyblue3
GO:0042787~protein ubiquitination involved in ubiquitin-dependent protein catabolic process	4	0.0477474	RNF5, UBA6, FBXL14, FBXO10	steelblue
GO:0048593~camera-type eye morphogenesis	3	0.00270397	YY1, GDF11, SKI	darkolivegreen
GO:0007052~mitotic spindle organization	3	0.0184375	PCNT, MAP4, DYNC1H1	orange
GO:0000381~regulation of alternative mRNA splicing, via spliceosome	3	0.0287434	RBM15B, THRAP3, DDX5	orange
GO:0010501~RNA secondary structure unwinding	3	0.0376528	EIF4A3, DDX5, DDX42	orange
GO:0014067~negative regulation of phosphatidylinositol 3-kinase signaling	3	0.00470288	TSC2, SLC9A3R1, PTEN	salmon
GO:0032006~regulation of TOR signaling	3	0.00798418	GNA12, TELO2, RRAGB	salmon
GO:0030214~hyaluronan catabolic process	3	0.0106005	CD44, GUSB, SLC9A1	salmon
GO:0021542~dentate gyrus development	3	0.0135422	ATAT1, CDK6, PTEN	salmon
GO:0070423~nucleotide-binding oligomerization domain containing signaling pathway	3	0.0282764	UBE2N, CYLD, TRAF6	salmon
GO:2001238~positive regulation of extrinsic apoptotic signaling pathway	3	0.030424	CYLD, RIPK1, RBCK1	salmon
GO:0046627~negative regulation of insulin receptor signaling pathway	3	0.0372364	GRB10, PTPRE, TSC2	salmon
GO:0010803~regulation of tumor necrosis factor-mediated signaling pathway	3	0.0396253	CYLD, RIPK1, RBCK1	salmon
GO:0032480~negative regulation of type I interferon production	3	0.0396253	CYLD, TBK1, RNF135	salmon
GO:0070555~response to interleukin-1	3	0.0471256	PRKCA, MYD88, TRAF6	salmon
GO:0051321~meiotic cell cycle	3	0.0497322	EXO1, NUMA1, SPIN1	salmon
GO:0007018~microtubule-based movement	3	0.0449407	DYNC1LI2, KIF24, AP2A1	skyblue3
GO:0045931~positive regulation of mitotic cell cycle	3	0.00960071	EIF4E, POLDIP2, CDC25B	steelblue
GO:0007595~lactation	3	0.0208471	UPRT, DHODH, MED1	steelblue
GO:0060337~type I interferon signaling pathway	3	0.045304	IRF9, IFI6, STAT2	steelblue
GO:0061484~hematopoietic stem cell homeostasis	2	0.0241819	UBAP2L, ADAR	darkolivegreen
GO:0071929~alpha-tubulin acetylation	2	0.020971	KAT2A, ATAT1	salmon
GO:0090140~regulation of mitochondrial fission	2	0.0262244	DHODH, STAT2	steelblue
GO:0019885~antigen processing and presentation of endogenous peptide antigen via MHC class I	2	0.0365227	TAPBP, B2M	steelblue
GO:0051988~regulation of attachment of spindle microtubules to kinetochore	2	0.0365227	RACGAP1, APC	steelblue

## Sheet: Table S7
Supplementary Table 7: Biological processes corresponding to the genes co-regulated only in etoposide-treated AML cell lines. The co-regulated genes were identified using WGCNA and pathways annotation was performed using DAVID.
Term	Count	PValue	Genes	Modules
GO:0006351~transcription, DNA-templated	61	9.54902e-08	ITGB3BP, ZNF583, E2F7, E2F8, ZNF451, ZNF530, CBX4, BBX, ZNF10, ZNF678, ZNF184, ZNF181, BRPF1, CASP8AP2, CRY1, ZNF180, ZNF44, ZNF507, ZNF543, RELB, ZNF790, FOXN2, ZNF8, ZNF140, SS18, ZNF195, TIMELESS, COMMD2, ZNF550, ZNF519, ZFP62, ZNF274, HMGB2, ING2, NFKBIB, TXLNG, TADA1, NFYB, ZNF226, CIR1, ZNF708, SUPT7L, HELLS, ZNF527, ESRRA, ZNF567, NLK, ZMYM5, ZNF24, ZFP1, HACE1, ZNF26, BRCA1, PHF3, ADNP2, …	tan
GO:0006355~regulation of transcription, DNA-templated	52	5.14382e-08	ITGB3BP, ZNF583, ZNF530, CDKN2AIPNL, BBX, ZNF10, ZNF678, ZNF184, ZNF181, CASP8AP2, ZNF180, ZNF44, ZNF507, ZNF543, ZNF790, TTF1, ZNF8, ZNF140, ZNF195, ZNF747, BTG1, COMMD2, ZNF550, ZNHIT3, ZNF519, ZFP62, HMGB2, ZNF274, ING2, SRSF10, TXLNG, TADA1, NFYB, ZNF226, ZNF708, SUPT7L, ZNF527, ESRRA, ZNF567, NLK, ZFP1, HACE1, ZNF26, ATF5, ADNP2, ZSCAN30, CDKN2AIP, ZNF416, RFX2, CENPU, ZNF764, ZNF766	tan
GO:0006351~transcription, DNA-templated	40	0.04536	ZNF17, DEDD, CNOT3, ZNRD1, ZNF202, CIC, DAXX, KANK1, KANK2, ZNF174, CXXC1, ESF1, ZGPAT, ZNF324, TFDP2, GTF3C5, E4F1, ZNF420, THAP11, ZNF529, ZNF593, BEND3, PPHLN1, ZNF121, ELP5, ZNF142, ZHX2, SMAD4, HES6, POLR3E, PWP1, ZNF891, PIH1D1, PIAS3, ZNF692, ZNF749, ZNF277, TGIF1, COMMD1, RUVBL1	magenta
GO:0006355~regulation of transcription, DNA-templated	32	0.0498063	ZNF17, CNOT3, DAXX, KANK1, CXXC1, ESF1, ZNF324, GTF2A1, REXO4, PRMT5, ZNF146, MLLT6, ZNF420, THAP11, MYC, ZNF529, PPHLN1, PHB, ZNF121, ELP5, ZNF142, SMAD4, HES6, ZNF891, RNF44, PIAS3, ZNF692, ZNF749, ZNF277, IRF2, TGIF1, RUVBL1	magenta
GO:0006351~transcription, DNA-templated	23	0.0169399	ZNF276, THAP7, ZMYM2, MEF2A, XRCC6, CBX3, ZNF12, ZNF638, MAF1, ARID2, ZKSCAN2, SREBF2, SLTM, ATRX, HOXA1, EPC2, HSF1, RFC1, PPP1R8, CHD2, ZNF107, RBM39, VPS25	royalblue
GO:0000122~negative regulation of transcription from RNA polymerase II promoter	22	0.00330766	ZNF593, ELP2, BEND3, USP3, IMPACT, PHB, SMAD4, ZHX2, ZNF202, HES6, CIC, KANK2, ZNF174, ZGPAT, TCERG1, IRF2, TGIF1, UBB, PAF1, E4F1, MYC, MAP2K5	magenta
GO:0006364~rRNA processing	20	7.02271e-10	RPL17, CCDC86, PDCD11, NOC4L, NOB1, RIOK1, RBFA, NOP14, DDX27, PIH1D1, DKC1, NOLC1, NOP58, DDX21, NOP56, UTP20, UTP14A, WDR43, IMP4, DDX51	magenta
GO:0051301~cell division	19	8.33365e-06	ITGB3BP, CDC6, HAUS5, CENPS, KNTC1, NDC80, PPP1CB, CENPJ, CDC25A, CDK2, MCM5, SPC25, TIMELESS, NSL1, CENPC, USP39, BUB1B, NEK4, HELLS	tan
GO:0006260~DNA replication	17	2.14974e-09	CDC6, DTL, GINS3, POLA1, BRIP1, CDC25A, CDK2, MCM5, BRCA1, RFC5, POLD3, RFC4, TIMELESS, POLE2, RRM2, TOP3A, FEN1	tan
GO:0007067~mitotic nuclear division	17	1.51143e-06	ITGB3BP, CDC6, KIF22, HAUS5, CENPS, KIF15, KNTC1, NDC80, CDK2, CDC25A, SPC25, TIMELESS, NSL1, CENPC, BUB1B, NEK4, HELLS	tan
GO:0051301~cell division	14	0.00278206	CLTA, TSG101, RAN, ZNF830, BORA, KATNB1, SEPT11, ATAD3B, CHMP1B, SEH1L, E4F1, RUVBL1, LMLN, CTDP1	magenta
GO:0006281~DNA repair	13	0.00028961	KIF22, CENPS, MSH2, POLA1, APTX, BRCA1, CDK2, RFC5, RFWD3, POLE2, FANCI, ALKBH3, FEN1	tan
GO:0006468~protein phosphorylation	12	0.000491467	CDKL1, ADCK2, CLK2, COQ8A, TGFBR2, MKNK2, NEK9, MLKL, RPS6KB1, SCYL3, STK19, PIK3R1	lightyellow
GO:0007062~sister chromatid cohesion	11	4.14762e-06	ITGB3BP, KIF22, SPC25, CENPM, CENPS, NSL1, CENPC, KNTC1, BUB1B, NDC80, CENPU	tan
GO:0000398~mRNA splicing, via spliceosome	11	0.00234106	TXNL4B, METTL14, SRSF10, SRSF7, FRG1, USP39, RBMX2, SNRPD1, SLU7, DHX35, ZCCHC8	tan
GO:0042384~cilium assembly	9	0.000612881	IQCB1, TMEM67, MKS1, STK36, IFT172, CEP41, MKKS, TCTN2, WDR35	magenta
GO:0060271~cilium morphogenesis	9	0.00112164	IQCB1, TMEM67, MKS1, STK36, IFT172, CEP41, MKKS, TCTN2, WDR35	magenta
GO:0000722~telomere maintenance via recombination	9	2.13047e-08	RFC5, POLD3, PRIM1, RFC4, POLE2, POLA1, BRCA2, SMC6, FEN1	tan
GO:0000082~G1/S transition of mitotic cell cycle	9	0.000175961	PRIM1, CDC6, TYMS, POLE2, RRM2, POLA1, MCM5, CDC25A, CDK2	tan
GO:0006974~cellular response to DNA damage stimulus	9	0.0152815	TIMELESS, CENPS, DTL, CDKN2AIP, APTX, SMC6, ATAD5, NEK4, BRCA1	tan
GO:0006281~DNA repair	8	0.00136043	RECQL4, ATRX, EPC2, MSH3, PDS5A, NCOA6, PARP3, BOD1L1	royalblue
GO:0006888~ER to Golgi vesicle-mediated transport	8	0.0119259	IER3IP1, VAPA, ATL2, GORASP1, CNIH1, SEC24C, SEC23IP, BCAP31	tan
GO:0098609~cell-cell adhesion	7	0.0104584	CAST, ABCF3, DHX29, ARHGAP1, FASN, IDH1, GCN1	darkred
GO:0010501~RNA secondary structure unwinding	7	5.03193e-05	DDX27, DDX19A, DDX19B, DDX59, DDX21, DDX10, DDX51	magenta
GO:0070126~mitochondrial translational termination	7	0.00197288	MRPL11, MRPS34, MRPL12, PTCD3, MRPL19, MRRF, MRPL45	magenta
GO:0016569~covalent chromatin modification	7	0.00014522	ATRX, RSF1, CHD2, CABIN1, CBX3, DEK, ARID2	royalblue
GO:0008380~RNA splicing	7	0.00112849	PPP1R8, ZRANB2, SNRPD2, RBM39, ZNF638, THOC5, THOC2	royalblue
GO:0051301~cell division	7	0.0371006	HAUS6, PDS5A, USP37, KNSTRN, STAG2, KIF2A, STAG1	royalblue
GO:0007059~chromosome segregation	7	0.000612448	SPC25, CENPC, NTMT1, NDC80, CTCF, CDK5RAP2, BRCA1	tan
GO:0000724~double-strand break repair via homologous recombination	7	0.000960254	WDR48, MMS22L, BRCA2, RNF138, SMC6, BRCA1, FEN1	tan
GO:1901796~regulation of signal transduction by p53 class mediator	7	0.0123018	RFC5, BRPF1, RFC4, TOP3A, BRIP1, BRCA1, CDK2	tan
GO:0000086~G2/M transition of mitotic cell cycle	7	0.0192409	HAUS5, CEP76, CDK5RAP2, CENPJ, PPP1CB, CDC25A, CDK2	tan
GO:0006888~ER to Golgi vesicle-mediated transport	6	0.00470657	SEC31A, GBF1, DYNLL1, CREB3L2, SEC24D, DCTN1	darkred
GO:0070125~mitochondrial translational elongation	6	7.67902e-06	MRPL40, MRPL24, MRPS14, MRPL9, MRPS7, MRPL20	ivory
GO:0070126~mitochondrial translational termination	6	8.13323e-06	MRPL40, MRPL24, MRPS14, MRPL9, MRPS7, MRPL20	ivory
GO:0070125~mitochondrial translational elongation	6	0.00950839	MRPL11, MRPS34, MRPL12, PTCD3, MRPL19, MRPL45	magenta
GO:0090263~positive regulation of canonical Wnt signaling pathway	6	0.036235	PSMC6, PSMC1, NLE1, PSME3, PSMD5, UBB	magenta
GO:0042787~protein ubiquitination involved in ubiquitin-dependent protein catabolic process	6	0.0045097	KLHL7, ARIH1, CUL5, RNF185, ITCH, UBA52	royalblue
GO:0007067~mitotic nuclear division	6	0.0307592	HAUS6, USP37, CEP55, SEPT7, STAG2, STAG1	royalblue
GO:0006271~DNA strand elongation involved in DNA replication	6	2.18101e-06	POLD3, GINS1, PRIM1, RFC4, GINS3, POLA1	tan
GO:0000731~DNA synthesis involved in DNA repair	6	0.000183404	POLD3, TOP3A, POLA1, BRCA2, BRIP1, BRCA1	tan
GO:0006302~double-strand break repair	6	0.00343273	MSH2, BRCA2, APTX, BRIP1, BRCA1, FEN1	tan
GO:0019886~antigen processing and presentation of exogenous peptide antigen via MHC class II	5	0.00355817	SEC31A, ARF1, DYNLL1, SEC24D, DCTN1	darkred
GO:0000209~protein polyubiquitination	5	0.0367431	RNF125, PSMB5, PSMB4, RUSC1, UNKL	darkred
GO:0001701~in utero embryonic development	5	0.0386278	WDTC1, ZMIZ1, APBA3, SEC24D, RIC8A	darkred
GO:0006364~rRNA processing	5	0.00493037	WDR55, RRP15, PNO1, ISG20L2, RRP7BP	ivory
GO:0006412~translation	5	0.0088255	MRPL24, MRPS14, MRPL9, MRPS7, MRPL20	ivory
GO:0038061~NIK/NF-kappaB signaling	5	0.0179562	PSMC6, PSMC1, PSME3, PSMD5, UBB	magenta
GO:0051436~negative regulation of ubiquitin-protein ligase activity involved in mitotic cell cycle	5	0.0228384	PSMC6, PSMC1, PSME3, PSMD5, UBB	magenta
GO:0051437~positive regulation of ubiquitin-protein ligase activity involved in regulation of mitotic cell cycle transition	5	0.0284556	PSMC6, PSMC1, PSME3, PSMD5, UBB	magenta
GO:0031145~anaphase-promoting complex-dependent catabolic process	5	0.0321864	PSMC6, PSMC1, PSME3, PSMD5, UBB	magenta
GO:0006368~transcription elongation from RNA polymerase II promoter	5	0.0419575	ELP2, GTF2A1, TAF4B, PAF1, CTDP1	magenta
GO:0006364~rRNA processing	5	0.0300453	RRP7A, BYSL, SIRT1, WDR46, MRTO4	orange
GO:0007062~sister chromatid cohesion	5	0.00600455	PDS5A, KIF18A, STAG2, KIF2A, STAG1	royalblue
GO:0006511~ubiquitin-dependent protein catabolic process	5	0.039529	ARIH1, CUL5, UBE4A, USP37, ITCH	royalblue
GO:0006270~DNA replication initiation	5	0.00139562	PRIM1, CDC6, POLE2, POLA1, MCM5	tan
GO:0042769~DNA damage response, detection of DNA damage	5	0.00217895	RFC5, POLD3, RFC4, DTL, USP1	tan
GO:0019985~translesion synthesis	5	0.00217895	RFC5, POLD3, RFC4, DTL, PRIMPOL	tan
GO:0034080~CENP-A containing nucleosome assembly	5	0.00419815	ITGB3BP, CENPM, CENPS, CENPC, CENPU	tan
GO:0043966~histone H3 acetylation	5	0.00419815	BRPF1, BRCA2, SUPT7L, TADA1, MBIP	tan
GO:0030307~positive regulation of cell growth	5	0.0404423	ADNP2, EXOSC9, CDKN2AIP, EXOSC2, ZNF639	tan
GO:0051436~negative regulation of ubiquitin-protein ligase activity involved in mitotic cell cycle	4	0.0124645	PSMB5, PSMB4, CDC23, CDC27	darkred
GO:0051437~positive regulation of ubiquitin-protein ligase activity involved in regulation of mitotic cell cycle transition	4	0.0149627	PSMB5, PSMB4, CDC23, CDC27	darkred
GO:0031145~anaphase-promoting complex-dependent catabolic process	4	0.0165876	PSMB5, PSMB4, CDC23, CDC27	darkred
GO:0030521~androgen receptor signaling pathway	4	0.00326139	UBE3A, NCOA4, FKBP4, THRAP3	lightyellow
GO:0006446~regulation of translational initiation	4	0.0170854	EIF4G2, MTIF2, EIF2B1, CTIF	magenta
GO:0001541~ovarian follicle development	4	0.0257131	IMMP2L, ZNF830, SMAD4, MYC	magenta
GO:0075733~intracellular transport of virus	4	0.0422662	TSG101, SEH1L, RAN, UBB	magenta
GO:0006521~regulation of cellular amino acid metabolic process	4	0.0422662	PSMC6, PSMC1, PSME3, PSMD5	magenta
GO:0030150~protein import into mitochondrial matrix	4	0.000102368	TOMM40, TOMM22, TIMM50, TIMM21	orange
GO:0032508~DNA duplex unwinding	4	0.00363213	RECQL4, ATRX, XRCC6, CHD2	royalblue
GO:0006310~DNA recombination	4	0.0206902	RECQL4, ATRX, NCOA6, XRCC6	royalblue
GO:0006338~chromatin remodeling	4	0.022701	ATRX, RSF1, CBX3, DEK	royalblue
GO:0000083~regulation of transcription involved in G1/S transition of mitotic cell cycle	4	0.00505786	CDC6, TYMS, RRM2, POLA1	tan
GO:0000732~strand displacement	4	0.00717842	TOP3A, BRCA2, BRIP1, BRCA1	tan
GO:0006139~nucleobase-containing compound metabolic process	4	0.0393517	TYMS, METTL14, METTL4, BRIP1	tan
GO:0009725~response to hormone	3	0.0373174	LONP1, H3F3A, TIMP2	lightyellow
GO:0007566~embryo implantation	3	0.0373174	FKBP4, TGFBR2, H3F3A	lightyellow
GO:0070936~protein K48-linked ubiquitination	3	0.0457732	UBE3A, UBE2C, UBE2Q2	lightyellow
GO:0001522~pseudouridine synthesis	3	0.0160456	RPUSD4, PUS1, DKC1	magenta
GO:0030490~maturation of SSU-rRNA	3	0.0185343	NOP14, NOB1, UTP14A	magenta
GO:0000470~maturation of LSU-rRNA	3	0.0211741	EIF6, RSL1D1, NOP2	magenta
GO:0042771~intrinsic apoptotic signaling pathway in response to DNA damage by p53 class mediator	3	0.012453	TMEM109, IFI16, SIRT1	orange
GO:0043124~negative regulation of I-kappaB kinase/NF-kappaB signaling	3	0.0202354	ZC3H12A, PPM1B, SIRT1	orange
GO:0031124~mRNA 3'-end processing	3	0.048197	CSTF2, THOC5, THOC2	royalblue
GO:0046600~negative regulation of centriole replication	3	0.00338649	CDK5RAP2, BRCA1, MDM1	tan
GO:0006269~DNA replication, synthesis of RNA primer	3	0.00338649	PRIM1, PRIMPOL, POLA1	tan
GO:0006884~cell volume homeostasis	3	0.0097554	KCNN4, SLC12A4, ADD1	tan
GO:0031571~mitotic G1 DNA damage checkpoint	3	0.0118033	RFWD3, DGKZ, CDK2	tan
GO:0071732~cellular response to nitric oxide	3	0.0189469	TRAF2, AIFM1, CDK2	tan
GO:0007099~centriole replication	3	0.0244874	CDK5RAP2, CENPJ, CDK2	tan
GO:0042276~error-prone translesion synthesis	3	0.033861	RFC5, RFC4, POLE2	tan
GO:0007091~metaphase/anaphase transition of mitotic cell cycle	2	0.0268829	CDC23, CDC27	darkred
GO:0031325~positive regulation of cellular metabolic process	2	0.0334909	FASN, ACLY	darkred
GO:0032042~mitochondrial DNA metabolic process	2	0.0287488	LONP1, POLG2	lightyellow
GO:0009299~mRNA transcription	2	0.0428143	DDX5, EEF1D	lightyellow
GO:0000472~endonucleolytic cleavage to generate mature 5'-end of SSU-rRNA from (SSU-rRNA, 5.8S rRNA, LSU-rRNA)	2	0.0448717	NOP14, UTP20	magenta
GO:0042347~negative regulation of NF-kappaB import into nucleus	2	0.0586597	ZC3H12A, PPM1B	orange
GO:0032877~positive regulation of DNA endoreduplication	2	0.0304938	E2F7, E2F8	tan
GO:0043009~chordate embryonic development	2	0.0453915	CENPU, BRCA1	tan

## Sheet: Table S10
Supplementary Table 10: Mediators predicted to contribute to etoposide-mediated cytotoxicity. Table represents list of genes with respective DEMETER scores across AML cell lines, obtained from Project Achilles (PAch) resource. Negative DEMETER scores indicate essentiality for survival. Mediators selected for experimental validation (BCL2A1, IGF1R, PLK1, and PRKCH) are highlighted in bold font. Th…
Genes	DEMETER score
	F-36P	HL-60	KASUMI-1	MOLM-13	MONO-MAC-6	MV-4-11	NB-4	NOMO-1	OCI-AML2	OCI-AML3	THP-1
BCL2A1	-0.503621	-0.348702	-0.988063	0.313396	-0.232285	-0.0587891	0.276043	0.0438034	0.23045	0.357404	-0.12997
IGF1R	-1.60005	-2.12173	4.19543	-1.2289	-0.92112	0.37301	-1.17542	-2.78601	0.0502996	-1.58817	0.0879697
PLK1	-6.47973	4.32615	-0.103114	-5.01016	1.51099	3.88488	-2.59072	4.69849	4.63115	6.76619	3.65197
PRKCH	-0.397067	-0.900919	0.855433	-1.6971	-0.202458	-1.32159	-0.94964	0.134909	-1.57668	1.04557	1.14697
A1BG	0.405056	2.00257	0.143148	0.25188	-2.02508	0.606676	-0.469555	0.719567	0.951291	1.05468	1.28878
A1CF	1.19133	-4.00008	0.510025	1.71341	-0.34181	0.724716	0.255287	0.28448	-0.180672	-1.90506	-2.6953
A2M	-0.206102	0.910492	1.06775	1.20203	0.443478	0.235917	-0.00372583	-0.518673	1.60923	-0.542835	-0.905276
A2ML1	0.0211221	0.202564	-0.664441	-0.769806	-0.346642	-0.36415	-0.176632	-0.374766	0.132096	-0.827639	-1.08392
A4GALT	-0.686623	-0.759112	-0.633149	-0.99044	-0.2898	-1.14809	0.0113065	0.164142	-0.493718	0.139979	0.177015
A4GNT	0.974662	-1.69155	-0.976576	0.898213	-0.027635	0.333479	-0.0135177	0.65104	0.103576	-0.120543	-0.181266
AACS	0.613806	-1.6765	0.330112	-1.20077	-0.212797	-1.15839	-1.10293	0.783341	-1.972	-1.81356	-1.35446
AADAC	-0.211727	0.336608	-0.0646515	0.274379	0.784529	-0.412911	-0.483815	-2.53646	-0.496887	1.40563	-0.477873
AADAT	-1.72879	0.647079	1.69122	-0.263538	1.30066	0.341876	-1.19246	-0.206974	2.12457	-1.17701	0.305553
AAK1	0.881972	-1.00074	1.95543	0.580136	0.131938	1.17985	1.74549	0.452193	1.82907	0.862959	1.57081
AANAT	-0.017356	0.690651	-0.524218	-0.208875	0.495765	0.0736701	0.127541	0.0375647	-0.0869525	0.118193	0.656586
AARS	-0.0595021	0.830478	-0.0366109	1.1953	-0.160827	1.0523	0.571422	1.15766	-0.180197	-0.0918246	0.507648
AARS2	-0.720689	0.683521	-1.28435	2.17804	0.414958	-1.76404	0.480713	0.590039	0.118272	-0.698111	-1.39962
AASDH	-0.144151	0.30076	-0.618492	0.885141	1.17272	-0.0568481	-0.0703951	1.04279	0.493784	0.90455	-0.294158
AASDHPPT	-0.296019	-0.586408	0.830874	-0.484211	1.0424	0.170677	-0.0169797	-0.319667	0.873258	0.722736	0.246414
AASS	0.30785	0.498142	0.67956	0.563896	-0.0293502	0.283212	-0.0465097	0.400698	1.03725	0.278023	0.631234
AATF	-0.0290095	0.717586	0.0250951	0.306583	0.0619849	0.31506	0.0702636	0.110073	0.166003	-0.204082	0.103339
AATK	-1.44517	-0.164511	4.68265	0.944161	-0.252091	-0.186812	-0.705637	-0.231295	2.21726	0.133403	0.978623
ABAT	-0.455295	-0.0728906	-0.216916	0.180818	0.177966	0.304325	-0.490153	-0.297089	-0.215966	0.0180761	0.38731
ABCA1	0.293828	-0.85497	-2.14827	0.976246	-2.53646	-0.48025	-0.290038	0.778191	0.735808	0.796016	-0.0317031
ABCA10	-0.277323	-0.763469	-0.169066	0.782152	0.850283	0.268041	-0.0912701	-1.27287	0.376615	-0.658103	-0.715539
ABCA12	0.940596	-0.777333	0.35265	-0.483023	0.498142	-0.634337	0.567857	1.05428	0.308603	-0.983706	-0.709994
ABCA13	-0.761092	2.22875	-1.04431	0.700158	0.180105	0.565084	-1.43844	0.0830183	-0.178335	-0.595914	-0.558284
ABCA2	0.767892	-1.00668	-1.00708	1.44484	-0.547589	-1.0756	0.00389612	1.98672	0.277825	0.565084	0.603507
ABCA3	0.997636	0.851868	0.607864	0.468829	-0.0234244	1.32482	-0.150013	0.319377	-0.672363	0.251286	-0.205152
ABCA4	1.47297	-0.485003	-0.264845	-1.42537	-1.18255	-1.2491	0.341084	-0.845067	-0.497283	1.18143	0.325754
ABCA5	0.0840086	-0.300297	0.450608	0.989318	1.01546	0.655001	0.0962484	-1.07679	-0.218342	0.252949	0.773438
ABCA6	0.207238	-0.782878	-0.483023	0.469226	-0.216401	-0.210975	0.314505	-0.570167	0.538941	-0.298594	-0.294158
ABCA7	-0.490153	-0.196794	-0.393066	-0.394255	0.30175	0.535772	-0.00345251	0.133166	-0.356228	0.202604	0.738976
ABCA9	-1.12749	-0.792781	-0.883094	-0.77654	-0.822885	-0.444204	-0.917159	-1.02609	-1.46538	-1.36397	-0.429944
ABCB1	0.699365	1.15648	0.00250102	0.154041	1.33076	-0.510354	-0.287463	1.11805	1.01823	0.303652	0.98813
ABCB10	1.79897	-1.31287	-1.04193	0.622916	-1.44359	-1.37546	0.821763	0.35063	-0.751189	0.456946	-0.0872298
ABCB11	-0.322202	-0.685435	0.298542	0.124927	0.079691	-0.635921	0.252593	-0.499263	-0.557095	-0.440243	-0.455691
ABCB4	0.463284	4.06075	1.00041	-0.127791	1.83818	0.239759	-1.87456	1.44247	-0.139318	2.45691	2.37174
ABCB5	0.335657	-0.435094	-0.336739	0.280875	0.312287	-0.464802	-1.17265	0.0932379	0.734619	0.675599	0.561123
ABCB6	-0.559472	-2.00171	0.0223541	-0.11064	-0.808625	-0.820509	-0.772579	-0.839126	-1.06134	-1.64719	-0.713163
ABCB7	2.14952	1.21035	5.81156	0.0579445	3.10771	2.41175	2.61337	0.847114	1.73321	1.68053	2.69338
ABCB8	-0.0955085	-0.748813	-0.310992	0.125759	-0.0658398	-0.190892	-0.316419	-0.46599	0.124055	-0.196437	-0.00147632
ABCB9	-0.215332	-0.405781	-0.425983	0.54409	0.804335	-0.89062	0.184858	1.6532	-0.729403	-0.809814	-0.81734
ABCC1	0.258653	0.272913	-0.476289	0.991695	-0.234424	0.356572	-0.098717	-0.756735	-0.093726	1.16717	1.18024
ABCC10	-0.81021	0.446251	-1.18651	-0.138883	0.071135	-1.10808	-1.12393	-0.246189	-2.51586	-0.472328	-0.241515
ABCC11	0.627273	-0.381223	-0.67989	0.472791	-0.423606	-0.222937	-0.490153	-1.19404	-0.741287	-1.1679	-0.470743
ABCC12	1.21352	1.20956	0.965551	1.3478	0.604299	0.55637	0.704911	1.71658	0.0746604	0.920395	-1.09541
ABCC13	0.353403	-0.735741	-0.00378921	0.0244495	0.546467	-1.63253	0.847907	3.55651	1.22817	4.42518	-0.461237
ABCC2	0.405452	0.249345	-1.14057	0.879992	-0.0450441	-0.00242461	0.791659	0.0492301	0.51557	0.0535477	-0.283859
ABCC3	-1.69908	-1.3913	-0.925082	-0.614531	-0.572544	1.79342	0.316921	-0.424795	0.900193	0.160656	0.875238
ABCC4	-0.232959	0.956441	0.584097	-0.513523	0.249384	-1.73275	-0.157579	-0.290276	-0.765449	0.990902	0.197375
ABCC5	-0.221313	2.10793	0.0696298	-0.0441726	0.719171	1.40206	1.24719	-0.133495	0.815426	0.776211	0.796412
ABCC6	-1.18018	0.24776	-0.561453	-0.766638	-0.415684	-1.51568	-0.683851	-1.29426	-0.898146	-1.53034	-0.843879
ABCC8	0.235481	-1.56282	-1.71691	0.822159	0.142989	-0.310438	0.161329	-0.528972	-1.58738	0.177253	-1.35763
ABCC9	1.35374	1.34819	-0.656123	0.0470515	0.595585	0.45655	-0.107669	0.616578	1.09508	-0.0902006	0.191473
ABCD1	-0.488172	-1.97992	2.57891	-1.92486	3.38222	0.139702	0.680748	-0.896958	-0.78169	-1.25821	-0.868438
ABCD2	-0.378093	0.227123	0.613806	-0.0688899	-0.841898	-1.12155	0.171232	0.855433	-0.393542	-0.593141	-0.758319
ABCD3	0.177491	-0.65335	1.68924	-0.628395	-0.125534	-0.282116	-1.00272	-0.208043	0.600338	-0.361219	0.218528
ABCD4	-1.463	-1.341	0.00345406	-1.16671	-0.791593	-1.71651	-1.20394	-0.607797	-0.632356	-0.193823	-0.473516
ABCF2	0.0524782	-2.25205	-0.582446	0.490219	-0.247852	-0.574524	-1.03599	-1.24712	-0.674344	-1.50816	-2.08608
ABCG2	0.245384	-0.0636216	-0.373934	-0.0585118	-0.579674	-0.0696029	0.25085	0.125996	0.109201	0.139028	0.552012
ABCG4	-0.42836	-2.40178	-0.615324	-1.10016	-0.234266	-1.24633	-0.546004	-2.36851	-1.80445	-1.15403	-1.79652
ABCG5	-0.499263	-0.454503	-0.547589	-0.418853	0.334429	0.0913762	-0.110244	1.1541	-0.609382	-0.160193	0.0157113
ABCG8	0.409413	-1.63293	-0.806645	0.67956	-1.35961	-0.196675	0.568649	-0.73376	-1.03441	-0.98529	-0.436282
ABHD1	0.858998	0.83127	-1.19166	1.19252	0.200386	-1.32872	-0.0556994	-0.997966	-0.512731	-0.136229	0.0762448
ABHD10	1.46267	-2.23977	-1.17463	0.777795	-1.64442	-1.38813	0.689859	-1.0455	1.22342	0.839192	-1.17542
ABHD11	0.15103	3.74268	-0.074277	1.98791	-0.774164	-1.18018	0.697385	0.00723057	0.270854	4.01322	1.54823
ABHD12	-0.694149	4.7896	4.49648	-3.48791	4.25485	-1.95259	3.95579	3.73832	2.12932	4.34199	1.3989
ABHD12B	-0.506393	-1.6258	-0.575316	1.26976	-0.555511	-0.215173	-0.634337	-0.00465273	0.231401	-0.288216	-0.255893
ABHD13	0.194959	0.0546964	0.436744	0.516759	0.946142	0.628066	-0.287463	-1.13581	0.234451	-0.334561	0.363623
ABHD14A	-0.861704	1.63815	1.43653	0.193493	0.90257	0.860978	0.502895	-0.386768	-0.00742154	-1.27802	-2.1043
ABHD14A-ACY1	0.948519	-1.56757	-1.3505	1.71578	-0.221669	-0.641467	-2.3289	-1.44874	-0.504017	0.560331	-0.566998
ABHD14B	-0.596706	-1.18612	-0.826054	-0.0681769	0.0306882	0.0983081	-0.492529	-0.363081	0.0200764	-0.727027	-0.141497
ABHD16A	-0.0631463	-0.0210556	-0.13298	0.612617	-0.406178	0.347976	0.179986	0.448232	0.441894	0.338232	-0.274313
ABHD16B	0.292521	0.40664	0.122431	-0.0777627	0.18981	-0.23898	-0.424795	0.966344	-0.416476	0.874446	-0.0536
ABHD17A	-0.855366	-0.723462	-0.5872	-0.0358266	-0.458068	-0.586804	-0.0354503	-0.670383	-0.895373	0.109558	-0.0824368
ABHD17B	0.19183	-0.0728114	0.346194	0.555577	0.0652726	0.337044	-0.339869	-0.718708	-0.583635	-0.0931318	-0.806645
ABHD2	-0.26231	-0.442224	-0.314557	0.351937	0.823744	1.4698	0.451401	-1.2079	0.184304	-0.509562	-0.489361
ABHD3	0.899005	-1.78464	-0.350524	0.361404	-0.967861	-0.926666	-1.12432	0.427634	0.130987	-1.2899	-1.3715
ABHD4	-1.29386	0.0476457	-0.396671	-0.486984	0.565084	-0.582843	0.361999	-0.763469	-0.892601	-0.296732	0.646683
ABHD5	0.426842	-0.510354	-0.0274291	0.730262	-0.534913	0.299176	0.638761	-0.741683	0.384775	-0.595518	-0.0882597
ABHD8	-0.100024	-2.61845	-1.84049	-1.04986	0.876427	-1.17938	-0.0786342	-0.174374	-1.01975	-2.05875	-2.00646
ABL1	-0.113294	-0.899334	4.67473	-1.64521	-0.355159	-1.56876	-0.521049	-0.181702	-0.307388	-1.40319	-1.10808
ABL2	1.32403	-0.400632	3.48917	1.41316	-1.28079	-1.20632	0.610637	4.25485	0.841965	2.00415	-0.0735244
ABLIM1	0.464472	-0.397859	-0.139992	-0.521842	-0.102757	0.568253	0.795224	0.642326	-0.211331	-0.522238	0.131581
ABLIM3	2.59317	1.20718	-0.892601	2.62288	-4.11496	1.88255	3.61315	1.72054	1.89126	3.80922	2.65021
ABO	0.494973	-0.780105	0.452193	-0.0435785	0.289035	0.536168	0.834043	0.891875	0.839192	-0.925478	-0.180593
ABR	0.165686	-0.685831	-2.44614	2.52108	-0.46599	-3.25579	0.380378	-0.302516	-3.73786	-0.594726	0.0503392
ABRA	0.476752	-0.444996	-0.160233	-0.0932506	-0.481438	-0.910426	-0.241277	0.492596	-0.470743	-0.188436	-0.0853681
ABT1	-0.424795	-0.326282	-1.83574	-0.766638	-2.13757	-0.725442	0.203832	0.946538	-0.639486	3.49154	-0.713955
ACAA1	1.17628	0.632027	0.987337	0.793243	0.556766	0.685898	0.337796	-0.029873	-0.477873	-0.35908	-0.404197
ACAA2	1.79065	-1.25583	0.0115046	0.289194	-0.218857	-1.11799	-0.0724153	-0.718708	0.35681	-0.275422	-0.00268168
ACACA	-1.82544	0.999617	0.452193	3.11088	-2.02349	-0.754358	1.87542	-0.344741	0.742938	1.29947	2.44225
ACACB	0.440309	-0.238663	-0.296693	0.773438	0.656189	-0.669195	-0.173106	0.949311	0.0935152	0.325556	-0.0111529
ACAD10	1.21827	0.0468931	0.338074	0.868504	-0.12086	0.150674	1.37909	-1.13066	0.205495	-0.802684	-0.189307
ACAD11	-0.173067	-1.29148	-0.627207	0.616182	-1.18493	-0.382173	0.270814	-0.126722	0.387746	0.2356	0.39753
ACAD8	0.300205	-0.185227	-0.309289	-0.547589	0.17555	0.206169	-0.426775	-0.566206	-0.469159	0.271567	0.602715
ACAD9	0.565876	1.39414	-0.671571	2.7429	-1.74028	-0.22472	-0.343751	-0.295901	0.10116	-2.3186	2.20538
ACADL	-0.0809316	-0.914783	-0.63711	0.94733	-0.0539565	-0.323113	-1.09739	-1.87376	-0.741683	-2.61013	-2.12648
ACADM	-0.5872	0.574195	-1.16077	0.3313	-0.290078	-0.676721	0.189532	0.0486359	0.660151	0.252989	-0.63909
ACADS	-0.510354	-0.788424	-0.74089	-1.0661	-0.331273	-0.55868	-0.264053	0.168736	-0.396671	-0.0649684	-0.873983
ACADSB	-0.730592	-0.819716	-0.0649288	-1.15483	-1.23642	-1.63848	-0.900523	-1.17938	-1.20988	-0.942907	-1.26692
ACADVL	-0.410535	1.32839	-1.00549	0.342153	1.67736	0.132453	0.0970406	0.247127	-0.324302	0.454569	0.289708
ACAT1	-1.78068	1.06497	0.0665005	-1.26455	0.693424	-0.925082	-1.54182	2.44819	1.03527	2.447	1.96969
ACAT2	0.0778689	0.21726	0.599546	-0.0836252	1.80768	-1.06214	0.0564393	2.02633	1.52248	-0.441035	0.467641
ACBD3	-0.906464	0.690651	1.77599	0.471206	0.0113382	-0.863685	-1.16314	1.94513	1.43177	0.637968	0.396737
ACBD5	0.103973	-0.950037	-0.407366	1.1743	-0.232919	-0.293682	0.0778689	0.176738	0.364177	1.06616	-0.1514
ACCS	0.586078	1.11409	0.0838105	1.59814	-1.78385	-0.0218439	0.838004	1.81481	1.34384	3.038	1.2658
ACE	0.217894	0.588059	0.0317181	-0.0422713	-0.772975	-0.496491	0.298106	-0.272411	0.0358891	0.469622	0.14695
ACE2	-0.526595	-0.0544319	0.0662628	1.01031	0.294699	0.96159	-0.052887	-0.0168093	1.34819	0.00722265	0.49933
ACER1	-0.483023	-0.613739	-0.223056	-0.208241	0.0422982	0.0909801	0.742541	-0.158371	0.250058	-0.118087	0.257346
ACER2	0.123025	0.443874	-0.784463	0.537356	0.0486359	1.02021	-0.0272983	0.102428	0.0514483	-0.176909	-0.266192
ACER3	2.05842	0.367623	-0.526991	-0.440639	1.35572	0.56548	-0.308853	-0.905276	-2.02746	-1.43567	1.05468
ACHE	0.04313	0.723132	-1.85396	0.452589	-0.280333	-0.00600742	-0.431925	-1.01936	-0.227651	-1.17186	4.27465
ACIN1	0.00585211	-0.386016	2.05802	-4.28132	0.769873	-1.00826	0.183789	0.779776	-3.0102	-1.35328	0.932674
ACKR1	-0.736137	-0.568186	-2.28849	-2.39148	0.478336	-1.30495	0.271408	0.0533497	-0.585219	-0.212282	-1.11244
ACKR2	-0.530556	2.30995	-0.64622	0.287569	1.89562	0.789678	0.061866	2.07228	0.152338	-0.127435	0.239403
ACKR3	-0.415288	-2.82086	-0.719104	-0.542439	-1.31208	-0.782482	-2.21046	-0.254745	-2.15025	-1.89476	-1.73433
ACKR4	0.871673	-0.210341	-0.574524	-0.878737	0.280241	-0.0883785	-0.370726	-0.650973	0.0788195	0.19694	0.00928638
ACLY	-2.19858	-3.15399	-5.53699	-3.09656	-7.165	-3.90621	-3.32036	-0.988063	-1.73315	1.03368	-5.76673
ACMSD	0.617371	1.02933	1.61359	0.0400087	2.3456	-0.614531	2.13368	3.51848	0.540921	1.07963	-0.32549
ACO1	0.981792	-0.632752	-0.241554	0.437933	0.23358	-1.47567	0.591623	1.05903	0.55637	-1.42814	0.850283
ACO2	1.61002	-2.00527	-0.585615	-0.422022	-1.76246	-0.986083	-3.9882	0.958025	-2.07103	1.63577	1.01308
ACOT1	-0.155559	-0.860516	-0.758715	0.390598	0.16129	-0.798723	-0.872795	-1.53073	-1.4939	-0.332145	-0.106045
ACOT11	0.233699	0.76512	-0.539667	-0.729403	-0.257201	0.241225	-0.0195504	-0.443412	-1.11125	0.355898	0.631631
ACOT12	0.902966	-0.948848	0.266576	-0.812982	0.291689	-1.47726	0.0567166	-0.3794	-0.820112	-0.113056	0.340688
ACOT13	3.18456	3.68287	4.05283	-2.36653	1.40563	0.083256	-3.47841	3.47253	-2.89573	-1.78068	-0.563433
ACOT2	-0.555511	-1.63214	-1.44319	-0.892601	0.464076	-1.65987	-1.19246	-2.80462	-3.09735	-1.20909	-0.59631
ACOT4	-1.33664	-0.495302	-0.288414	0.428426	0.883953	-1.01738	0.275409	-0.0208615	-2.11658	-1.08511	-0.776144
ACOT7	0.403075	-1.84406	2.68744	-3.27996	2.92471	-0.774164	-0.872003	-0.665233	-2.08766	-2.19343	0.491012
ACOT8	-2.53883	0.358275	1.52605	-0.753962	-0.304536	1.49396	-1.83178	-0.433509	-3.94027	3.05978	1.98474
ACOT9	1.06577	0.504875	0.282697	-0.185307	0.591623	-0.282076	-0.750001	1.11845	0.259881	1.15608	0.981396
ACOX1	-1.28713	0.360176	-0.392353	-0.9334	1.44405	-0.440243	-0.126643	-0.174176	0.679956	0.634007	-0.261241
ACOX2	-1.58936	1.13826	-0.714747	0.334073	0.04721	-0.879133	-0.477477	0.162518	0.54924	0.488239	-0.374291
ACOX3	0.496161	-0.333452	-0.759112	0.451797	-0.0318892	-0.822093	-0.315587	-0.241237	-0.172829	-0.167204	0.0820676
ACOXL	-0.361655	0.192186	-1.29426	0.0742247	-0.353891	0.57063	0.426842	-0.430736	-0.0533624	-0.441431	1.17905
ACP1	0.52983	-0.925082	0.105597	0.314584	0.256594	-0.581258	0.845926	0.0896729	0.185215	-0.568979	-0.635525
ACP2	-1.13304	1.71974	-1.00628	0.0536665	0.665696	-1.05738	0.13578	0.669261	0.531415	1.26501	0.485466
ACP5	-0.552342	-0.114641	0.167905	0.938616	0.000485809	0.938616	0.114866	-0.698903	0.8384	-0.389581	0.1765
ACP6	-2.09281	-0.738514	-2.04845	0.267843	-0.75317	-0.45688	-0.885074	-0.273718	0.357562	-0.719104	-1.0051
ACPP	1.4801	-0.100539	-0.455691	-0.925874	0.809484	-2.15342	-0.342681	1.1842	-1.97121	0.589643	1.08993
ACPT	-1.63214	1.17034	0.327735	0.768289	0.0512899	0.888706	-0.101133	-0.588388	-0.500848	0.891875	2.44463
ACR	-1.31168	-0.4141	-0.153539	-0.664441	1.12439	1.21985	-0.575316	-2.14352	1.16757	0.791263	-0.253992
ACRBP	0.127066	1.44128	1.20282	0.832458	0.382042	1.09429	0.918414	0.455758	-1.53113	0.290342	-0.891808
ACSL1	0.484674	0.0302842	0.725905	-0.24405	1.17628	0.900193	6.69229e-05	0.313832	0.79364	0.00611354	0.481109
ACSL3	2.54167	0.231678	0.471206	-1.09541	1.90275	-2.17956	0.347541	2.79162	-1.11482	-0.489361	-0.00348816
ACSL4	0.322863	-0.655727	-0.7603	0.928713	-0.669987	0.446251	-0.138645	-1.30574	0.205812	-0.534913	-1.25465
ACSL5	-0.39984	-0.597103	-0.0989546	0.229421	-0.727423	-0.533329	-0.355357	-0.551946	0.219042	-0.111036	0.154714
ACSL6	0.426842	0.162636	-2.78482	-0.0703159	-3.26015	-0.682662	-0.333689	-0.290157	-1.07204	0.753632	-2.32573
ACSM1	-0.147359	-1.70581	-0.28572	0.682729	-0.010733	0.643514	-1.07164	0.246612	0.746502	-0.200002	-0.198814
ACSM2A	-0.755943	-1.68284	-4.17041	-1.56995	-3.24232	-2.49487	-0.0970929	-0.167363	-1.61312	1.33156	-2.88186
ACSM2B	-0.491737	-0.872399	-1.2392	-0.604233	-0.754754	-0.386293	0.543298	-0.0866356	-0.643844	0.516759	-0.896958
ACSM3	0.365484	-0.931419	-0.425587	-0.244763	-1.49429	-0.117809	-0.253834	-1.18612	0.885537	1.09627	0.195791
ACSS1	-0.770995	0.389211	0.748087	0.172064	0.47794	1.10221	-0.938153	-0.692961	0.492992	-0.0563332	-0.4446
ACSS2	0.0291632	0.105755	-0.431925	0.298542	0.61341	-0.809814	-0.578089	-0.313409	-0.468763	0.331538	-0.559472
ACTB	2.14279	1.39097	2.62169	-0.395205	2.75716	0.22134	2.26043	-2.8169	1.45435	0.735411	2.38798
ACTC1	-0.270272	-1.84485	-0.268846	-1.02173	-1.65234	0.57261	1.02655	-0.718708	-0.902503	-0.984498	-1.15284
ACTG1	1.10577	1.46623	-0.117374	0.841965	-0.173027	1.38543	0.770665	-0.290038	1.00081	1.12241	2.59317
ACTG2	-0.494906	1.08438	0.256792	0.782152	1.11964	0.235996	0.0972386	-0.330204	0.118549	0.670845	1.0416
ACTL6A	-5.02997	-1.63966	-0.517881	-3.21499	-4.34074	0.122629	-1.31525	0.919999	0.279172	0.452985	-0.825262
ACTL7A	1.49515	0.771457	-1.68126	0.192067	-1.1366	-0.38043	-0.744455	0.204109	0.407828	0.471998	-0.787631
ACTL7B	-1.85871	-0.77654	-0.939342	-1.70819	0.519928	-1.79335	-0.343671	-1.38497	-1.77791	-0.791196	-0.0314337
ACTL8	0.670449	0.0781065	-2.929	1.0725	0.416147	0.539733	-0.262033	-1.19721	0.331538	0.105002	-1.06729
ACTN1	-0.867646	0.594792	-0.366329	0.0628959	0.719567	1.41355	-0.873983	-0.103589	-0.151162	0.355621	0.208229
ACTN2	1.28402	-1.06095	0.573006	-1.33149	-0.430736	-1.32911	0.105676	-0.116582	-0.816151	-1.4733	-0.762676
ACTN3	-0.584427	-0.557095	0.0935944	-0.712767	0.0787403	-0.433905	-0.490153	-0.251893	-0.401424	0.241581	0.142316
ACTN4	-0.929439	-0.240841	-1.06768	0.224628	-0.633149	0.79562	-1.51806	0.277825	-0.1819	1.42662	-0.226423
ACTR1A	0.395509	0.557558	-0.135634	2.83915	-0.191684	1.15053	0.482297	0.0905048	1.44682	-0.371201	-0.900919
ACTR1B	-1.15681	-0.925874	-1.60956	-0.727027	0.227796	1.01546	-0.202419	0.127739	0.780172	-0.891016	-0.946075
ACTR2	1.27808	0.108924	2.31391	2.4981	-0.351396	2.58802	3.40836	1.7245	2.58445	0.683521	4.74206
ACTR3	1.91938	3.07167	4.00926	0.834835	0.302107	1.55338	0.387429	1.02418	2.02198	1.63537	2.33332
ACTR3B	-0.0619976	0.655001	-0.725838	1.15291	1.34344	-0.736929	-0.784066	-0.811794	-0.196358	0.500518	-0.368032
ACTR5	1.22659	0.759574	-0.507582	-1.13581	-0.212282	0.374793	-1.00589	-2.4204	0.852264	2.91481	1.10102
ACTR6	-1.50261	-1.95299	1.70984	-2.39029	-6.25791	1.4999	-3.17182	-3.67844	-3.1128	-1.17503	-1.10095
ACTRT2	0.153645	-0.238108	0.662527	-0.108263	0.0169828	-0.381777	0.11138	-0.172948	0.396381	-0.993212	-0.027532
ACTRT3	0.503687	-0.74802	0.387389	0.143425	1.22619	-0.71752	0.772646	0.687482	0.958421	0.414166	0.257267
ACVR1	-0.390175	-0.46599	2.69061	0.512798	-1.26336	0.571818	0.0757299	-0.616116	1.00635	0.0785819	-0.376034
ACVR1B	-0.364229	-1.12631	1.64211	-1.70185	-0.105253	0.276835	-1.52955	-0.604233	0.26717	-2.64222	-0.963504
ACVR1C	0.205099	0.569837	2.773	-0.0902006	0.151189	-0.274788	0.957629	0.331221	1.03923	-0.342008	-0.344424
ACVR2A	1.02972	-0.269282	4.58758	1.44168	-1.27049	0.856225	1.70548	2.25212	0.897817	0.453777	-0.304892
ACVR2B	-0.616512	-1.22731	5.34811	0.142871	1.25352	0.340846	-0.53214	-1.02886	1.07448	-0.626019	-0.708806
ACVRL1	0.503687	2.54643	3.02928	0.370871	0.376932	0.143306	-0.634337	0.579344	0.726301	1.29076	1.08201
ACY1	2.69655	-2.54121	-3.21262	2.60149	-0.0218043	0.0411495	-4.89529	-3.93631	-1.69552	0.809088	-0.821697
ACY3	-0.326243	-0.806645	-0.420041	0.306107	-0.35908	0.655001	-0.0234125	0.428426	-0.0695633	-0.588784	-0.824074
ACYP1	-0.36015	-0.708806	0.619747	0.498934	1.99385	1.08201	0.309752	0.563104	0.10318	-0.662461	0.249186
ACYP2	1.80253	0.114984	2.32817	0.742145	0.21013	-0.889432	-0.121612	-0.687019	0.782945	-0.00803551	1.40801
ADA	0.15111	-0.50164	-0.108026	-0.0768121	-0.186495	-0.509166	-0.645428	0.372456	-0.271262	1.04596	-0.768222
ADAD2	-0.240207	-1.36278	-1.5846	-0.754358	-1.42101	0.0767201	0.010443	-0.764261	-0.70326	0.758782	-0.915971
ADAM10	-0.581654	0.454569	-0.400236	0.758386	1.39573	0.0956938	0.294343	-0.233553	1.19688	-0.544024	-0.0160092
ADAM11	0.401095	1.52407	2.03505	-0.018477	0.194721	0.059014	0.564292	-1.46221	0.292759	-0.716332	0.431991
ADAM12	-2.29879	-2.15104	-2.01914	-0.00985365	-0.057878	-1.01936	-0.33163	-1.74503	-1.39883	-2.57765	-0.438659
ADAM15	-0.111749	0.414166	0.05739	-0.294316	0.958025	-0.361932	-0.0947559	-0.542439	-0.00412986	-0.0579176	0.0196882
ADAM17	-0.427171	-1.21226	0.225737	0.137602	-0.208836	-0.656915	-0.808625	-0.0454798	-0.505205	-0.740098	-0.0944786
ADAM18	-0.666422	-0.493718	-1.1572	1.94592	-0.083546	-0.280294	1.58031	1.01071	0.950103	-0.330917	0.153249
ADAM19	0.10524	1.04755	0.0456651	0.805523	0.0393828	0.0596478	-0.450938	1.28165	0.311217	0.394163	-0.529368
ADAM2	0.289986	0.673618	0.216111	0.129442	-0.125256	-0.467971	-0.472328	-0.65335	-0.325133	-0.526199	-0.399444
ADAM20	-0.208321	1.07369	0.0804832	0.826121	0.60628	0.202406	-0.510751	-1.9011	-0.773768	0.0323241	-0.433113
ADAM21	-1.03916	-1.42378	-0.529764	-2.97218	-0.445789	-0.20939	-1.21979	-2.0433	-1.24712	-2.48061	0.440309
ADAM22	-1.92328	0.663319	-0.818528	-0.135238	0.473583	0.147465	-1.45072	-0.0856057	0.00328096	-0.232681	-1.05382
ADAM23	-1.05421	-0.600271	-0.440639	-0.612551	-0.238583	-1.00232	-0.659688	-0.159678	-0.687019	-0.55353	-0.468367
ADAM28	0.054023	-0.0779212	-1.63174	-0.00416947	-0.839126	0.316327	-0.199369	-0.326956	0.094862	0.879199	0.255088
ADAM29	0.483485	0.325438	-0.31432	-0.429944	0.406244	-0.114363	1.1842	-0.168353	-0.742871	-0.432321	1.28323
ADAM30	0.732639	1.0218	-0.021123	0.489031	0.500914	-0.499263	0.914453	0.116886	0.0525178	-0.0761387	-0.687019
ADAM32	0.184145	-0.732572	-1.09739	-0.734157	-0.283621	-0.318162	-0.542043	0.155229	0.173688	0.26507	-0.359753
ADAM33	-0.745644	-0.272055	0.23865	-1.02371	-0.17885	-0.671967	0.525473	0.594792	-1.20315	-0.428756	-0.589576
ADAM7	-0.295504	-0.0374308	-0.249556	0.122392	-0.827242	-0.376984	-1.13423	-0.81734	-0.229433	0.517155	-0.181781
ADAM8	-0.916367	0.57063	-0.986875	0.929505	-0.246704	-0.743663	0.0203814	-0.455691	-0.12898	-0.896958	0.0523594
ADAM9	0.310425	0.129601	0.0499035	-1.02015	0.323021	0.0363645	0.167865	-1.47053	-0.410931	-0.727027	-0.648993
ADAMDEC1	3.27804	0.751256	1.62943	0.832062	3.96569	3.017	-0.437074	-1.83772	1.4599	-0.0224222	0.247245
ADAMTS1	-1.07402	-0.27249	-0.90488	-2.03181	-0.559472	-1.35803	-0.78169	-0.640279	-0.308814	1.0622	-0.479062
ADAMTS10	-0.315864	0.0889599	0.0846027	0.431199	0.364732	0.0437242	0.85979	-0.791196	-0.144745	-0.0218637	0.0960503
ADAMTS12	-0.238425	-0.454899	-1.33862	0.302978	-1.20196	-0.106639	-0.218025	1.00516	0.651436	0.109914	0.0813942
ADAMTS13	-0.481438	-1.16988	-1.25663	-2.01161	-0.862892	-2.19897	-0.417269	-1.72562	-1.13621	-0.691773	-0.318914
ADAMTS14	0.7366	-0.056967	-0.133416	-0.669987	0.893459	0.0853553	-0.145062	-1.00272	-0.518673	2.03386	0.232114
ADAMTS15	-0.881509	0.397926	-1.24474	-0.279739	-0.730988	0.14501	0.312722	0.510817	-0.10652	0.597565	0.624897
ADAMTS16	-0.10656	1.09785	0.447439	0.382755	1.08399	0.157883	0.24471	1.0523	0.523493	1.02497	0.327893
ADAMTS17	-0.619681	-2.54755	-2.62162	0.0857515	-1.5133	-2.2881	-0.708409	-1.72522	-1.30535	0.0849592	-0.400236
ADAMTS18	0.469622	-1.381	-1.77513	-1.35486	-1.83574	-1.38972	1.67974	0.425257	0.994467	0.0593309	0.249979
ADAMTS19	-0.0955085	1.93483	1.03883	0.986941	-0.547193	1.54506	0.668469	0.89742	-0.237791	-0.259775	0.806711
ADAMTS2	0.810276	0.479128	-0.550758	-1.15007	-0.519069	-1.35486	-0.66563	-0.959543	-0.560264	-0.851405	0.63678
ADAMTS20	1.00239	-0.506789	-0.893393	-1.17225	-0.220838	-0.580862	-0.849821	-1.4119	-0.332263	-0.953998	-0.381579
ADAMTS3	-0.0165677	-0.660876	0.0980309	0.175035	0.389607	0.649456	0.524681	-0.472724	0.371901	-0.238227	-0.0780796
ADAMTS4	1.30145	-1.17899	-1.72681	-0.17782	-1.75969	-0.331748	1.1846	-0.699299	0.466849	1.44524	-0.553927
ADAMTS5	-0.720689	-1.24395	0.178679	0.723132	1.04675	0.481901	-0.6585	0.128294	-0.337492	-0.165976	0.853848
ADAMTS6	-1.23009	1.49832	-1.03203	-0.681474	-0.0979644	-0.222541	-0.561057	0.181927	0.330627	1.01863	-0.184396
ADAMTS7	-0.00548852	-0.211846	-0.10755	-0.218025	-0.00875643	-0.569375	-0.564622	0.958421	0.640741	1.03408	0.67956
ADAMTS8	-1.93437	-2.36771	-0.798723	-1.43686	0.647475	-0.79595	-2.12926	-2.67826	-1.68403	-1.86703	-1.45587
ADAMTS9	0.909304	-1.09145	0.746899	0.000925095	0.496953	-0.458464	1.00794	-0.436678	0.451401	0.27636	0.238373
ADAMTSL4	-1.28871	0.425257	-1.32238	-0.533725	-0.47114	0.368614	-0.722273	0.235362	-1.29465	-0.0146228	-0.199963
ADAR	2.86965	-0.81932	0.83127	-0.885074	1.09468	1.24441	0.693424	2.19587	2.06278	0.79562	-1.85871
ADARB1	1.26778	0.235164	0.0426943	0.451401	-1.08511	0.212071	0.883953	0.141959	0.385488	0.438725	0.635196
ADARB2	-0.456483	-0.0937656	0.38422	-0.0472623	-0.0124878	-0.547193	-0.633149	0.443082	0.253108	0.406244	0.0607965
ADAT1	1.02972	-0.394928	-0.0497182	-0.600668	1.15529	-0.944095	0.963967	-0.264291	0.00456238	0.362157	-0.875568
ADAT2	2.95917	-1.19325	-0.780501	-0.661668	0.576175	-0.266786	-0.278274	2.48067	-0.792385	-0.691377	-0.334086
ADAT3	-2.46555	0.358473	-1.28	-1.80048	0.372971	1.09785	1.48842	-2.1348	0.576571	1.55021	0.591623
ADCK1	0.712437	-0.19925	1.42979	1.05309	0.268873	0.121837	-0.042707	0.0821072	-0.155163	-0.188317	-0.532537
ADCK2	-0.22567	0.0721253	0.849491	0.126234	-0.0814466	-0.241633	0.11035	0.338668	0.172816	-0.144151	0.336608
ADCK3	0.0244297	0.020627	2.46324	0.44942	-0.462425	0.219597	0.195315	0.179511	0.537356	0.881576	0.486654
ADCK4	1.04992	1.99425	5.58974	-0.948056	0.48705	2.42957	-1.22098	0.595981	-0.412119	1.42108	1.68172
ADCK5	0.636384	0.523096	1.34938	0.431199	-0.607005	0.494577	0.129125	0.354829	0.57776	-0.291781	0.373367
ADCY1	0.60826	-0.543232	-0.557888	0.376734	0.483485	-0.295663	0.0865437	-0.236603	-0.97816	-0.266707	-0.62285
ADCY10	-3.53663	-1.42378	1.20718	-0.514316	1.04675	0.299096	-0.958751	-5.46173	1.60883	-0.209786	-0.723858
ADCY2	-0.788424	-0.737325	-0.284057	-0.203528	-0.648993	-0.117849	1.00952	-1.19879	-1.11918	0.233699	-0.314795
ADCY3	-0.986875	0.247602	0.773834	-1.26138	-0.034567	0.136057	0.439913	0.160735	-0.0480941	-0.86725	0.173807
ADCY4	0.113875	-0.304694	0.308128	-0.0102854	0.236788	-0.619681	-0.235929	-0.0854473	0.193176	0.582117	0.817802
ADCY5	-0.191486	0.576571	2.39987	1.17153	0.135582	0.558746	-2.03815	0.0222233	-1.15086	-2.09281	0.383745
ADCY6	2.0196	1.59854	1.55021	3.23764	2.26479	2.44463	-1.1774	-0.270272	-0.317488	-0.222264	0.196979
ADCY7	-1.09818	0.00888631	-1.22414	-1.18929	-0.349653	-0.261043	-0.17584	0.55835	-0.500452	-0.36011	-0.265519
ADCY8	0.748879	-1.65036	-1.30099	-1.75691	-1.55252	-0.462821	0.0649161	-1.58223	-1.05144	-2.32097	-2.27859
ADCY9	0.308999	-0.323113	0.575383	-0.593934	0.516759	0.69382	0.494577	0.437537	0.0414267	0.0259745	0.0805624
ADCYAP1	0.560727	-0.397067	0.994467	1.27016	-0.234662	0.624501	-0.885867	0.375149	-0.446185	0.481109	0.129403
ADCYAP1R1	-1.015	1.93998	-2.30156	-1.29228	-0.870815	-0.280967	-0.609778	-1.12353	-0.974199	1.65399	0.944557
ADD1	1.938	0.444271	-0.62285	2.92352	0.100289	0.781756	-0.439847	1.10459	-0.952017	1.83264	0.7671
ADH1A	0.645494	-0.312656	-1.0253	0.734223	-0.0753861	-0.000634192	0.0591725	-0.703656	0.163191	0.101002	0.195632
ADH1B	-1.01143	0.233263	-0.569771	0.922375	0.43516	1.673	-0.146329	-0.333135	1.38503	0.198207	-0.33876
ADH1C	0.50131	-0.283898	0.491012	-0.112898	0.670449	0.738184	0.0983874	-0.0158706	-0.526991	-0.86923	-0.325133
ADH4	0.0270281	0.275647	0.494973	1.11647	0.618955	-0.140427	-0.106441	0.918414	0.504875	0.426842	-0.181147
ADH5	-0.227175	0.829686	0.0823053	-0.0485694	-0.161857	-0.989251	-0.540855	-0.109333	-0.102401	-0.658896	-0.31123
ADH6	-0.520653	1.11607	1.29195	0.942973	1.49792	-0.862496	0.886725	0.126353	0.260119	-0.317449	0.0772747
ADH7	-3.84718	1.49317	-2.82284	-2.21284	-1.28871	1.6124	-3.49425	-3.47326	-0.66563	-2.55666	-2.66004
ADHFE1	0.448628	-0.469555	-0.634337	0.479524	0.355938	0.684313	0.373367	-0.0433012	0.467641	0.0729175	0.347026
ADI1	-0.712767	0.719963	0.857413	-1.11284	0.0446748	0.161686	0.631234	-0.50877	-1.198	-0.693357	0.0405949
ADIPOR1	0.646287	-1.03916	-0.529764	-0.483419	-0.738118	1.68885	0.0536665	-1.70106	1.54189	0.93307	0.761159
ADIPOR2	-0.758715	2.69021	-0.408158	1.79699	1.84175	-0.930231	2.15071	0.194999	2.43591	1.05586	-0.835561
ADIRF	1.3573	-0.742475	1.85046	0.769477	1.13231	-0.82645	1.36681	0.274102	0.99724	1.54625	2.63872
ADK	1.24243	-4.43184	5.56201	0.456154	-0.175958	1.71935	-0.748813	-3.17023	1.5918	-3.50851	-1.26692
ADM	-0.621661	0.582513	-0.0782381	0.843946	-0.1962	-0.950037	-0.225987	-0.995985	0.308841	0.550032	-1.1572
ADNP	0.903362	2.04772	1.49079	1.73321	0.142356	0.791659	1.26541	0.773042	-0.387045	-0.363873	-1.7482
ADNP2	0.0883262	-0.56581	-0.343275	-0.397463	0.632423	-0.729799	0.756405	0.710456	-0.365418	-0.0963799	-0.86012
ADORA1	0.797601	0.521908	-0.882698	-0.105728	-2.40455	-1.56282	1.58269	-0.344226	0.635988	1.90829	0.357126
ADORA2A	0.128333	0.767496	0.156378	-0.658896	-0.295465	-0.0246048	-0.319311	-0.35096	-0.181464	-0.56581	-0.0638593
ADORA2B	-0.421626	-0.532537	-0.555907	-0.860912	0.406244	0.390796	-0.0227035	-0.712767	0.0577465	-0.271223	-0.165976
ADORA3	-0.0107013	0.538941	-0.281244	-0.147082	-0.00288925	-0.0479357	-0.0356246	0.277746	0.0760864	-0.0225014	-0.1371
ADPGK	-0.927062	-1.77553	3.55215	-0.884678	0.613806	-0.870022	-0.349613	-0.958355	0.0754526	-0.555115	-0.931023
ADPRH	-0.60344	-0.275976	-0.565414	0.262139	-0.465594	-0.417665	1.16757	0.65104	1.26778	0.666488	0.115658
ADPRHL1	-0.844275	1.13667	-0.284572	0.248592	-1.36001	0.312445	-1.11086	0.49418	-0.374687	-0.559472	-0.929043
ADPRHL2	2.27311	5.20947	-1.48835	-0.20329	-1.95219	-2.07222	-2.09083	1.46901	0.483882	2.86411	-0.499659
ADPRM	1.52288	3.17386	-0.836353	1.57081	0.475563	0.583305	1.01546	1.93761	0.681937	1.0016	1.90473
ADRA1A	-0.951621	-1.73117	-0.163006	-0.841106	-1.00945	0.190324	0.861374	1.16559	0.151823	-0.687019	-1.22296
ADRA1B	-1.52242	0.509233	-1.4218	3.40836	2.30638	2.39313	-0.468367	-0.33571	1.14103	0.912869	0.773834
ADRA1D	0.437933	-0.822489	0.454173	0.311455	-1.33149	1.51139	-0.496094	-0.0263437	0.569837	-0.613343	2.16101
ADRA2A	1.35572	-0.239296	-1.31881	-1.27287	1.01269	1.15766	-0.709598	-2.18907	0.0320073	-1.19166	-2.39108
ADRA2B	0.283331	-0.151796	-0.0759802	0.0629355	-1.03243	-0.633545	0.142752	-1.14849	0.263644	-0.197903	-0.370884
ADRA2C	-0.566602	0.917622	-0.746832	0.225143	0.296918	-0.859723	0.984168	0.199237	0.590831	1.08914	0.898213
ADRB1	-0.937361	0.821763	0.138791	0.610637	1.30304	0.153764	1.1133	1.55061	-0.349732	0.130155	-0.085883
ADRB2	-0.643051	0.628462	0.392776	-0.0479753	0.114549	-0.200715	0.924356	0.418523	-0.650181	0.159824	0.23152
ADRB3	-1.16196	-0.676325	-0.502432	-0.67276	-0.0188889	-0.339473	0.491804	0.147267	-1.13938	-0.102203	1.13865
ADRBK1	-1.01896	0.591227	4.15186	1.15053	-0.650973	-1.37665	-0.426379	-1.17423	3.3335	1.21669	2.85896
ADRBK2	0.293036	0.553993	3.3327	0.160616	0.354156	1.0115	0.645494	1.48485	0.39547	-0.00170408	-0.484211
ADRM1	1.59774	1.82867	-0.592349	-1.73156	-0.23185	-0.111036	0.214051	0.556766	-0.429152	-0.248763	0.476355
ADSL	-0.131238	-0.485003	2.95997	-1.7787	-2.69649	2.84945	-2.77848	1.50426	3.2923	4.28258	-0.155994
ADSS	-1.06174	-0.426379	0.561519	-0.604233	0.546071	0.906135	0.0692733	-0.540063	-0.0927357	-0.145062	1.21193
ADSSL1	-0.130604	0.266457	-0.730592	0.660151	-1.58936	0.735015	-0.293207	0.00965476	0.508837	1.00239	NA
ADTRP	4.13205	1.75896	-0.993609	-3.08467	-0.357337	-3.5398	-2.36455	0.364494	-1.02688	-3.6317	-2.59429
AEBP1	-0.407366	-1.5652	-1.36001	1.22817	0.462096	0.822556	-2.98961	-1.22613	1.22183	2.44621	1.19054
AES	0.391588	0.575383	-0.662857	-0.023563	-0.238187	0.203	0.0372557	0.691443	-0.557888	0.5227	-0.468367
AFAP1L1	1.47218	-1.73513	0.914849	-2.77214	-3.88957	2.10595	-3.23678	-4.2021	-2.6953	-3.83451	-2.93851
AFF1	-1.18651	-1.74899	0.456946	-1.98586	-2.85414	-6.04005	-1.30059	0.112687	-2.36573	-0.881906	-1.42933
AFF3	1.49515	-0.0374348	-0.618889	-2.41802	-1.39804	-0.800307	-0.263261	-1.65987	0.653417	1.60725	1.09033
AFF4	0.29157	-1.26732	2.44978	-0.101648	-0.139992	-0.107471	1.09587	-1.86228	-0.0630275	-1.81316	-1.31763
AFG3L1P	0.0689564	-0.920724	0.363108	0.408621	-1.707	0.68669	1.33948	1.09666	0.612617	-0.324817	-0.459256
AFG3L2	-0.233276	0.743334	-0.11369	1.38067	-1.85039	1.74074	1.54863	1.06854	1.14776	0.127462	0.878407
AFM	0.770665	1.06973	0.0680849	1.86155	1.2048	-1.91734	4.0251	2.9766	-0.53729	2.72032	1.82273
AFMID	-0.0594625	-1.35367	0.0424566	0.696989	0.460511	1.62824	-0.444204	-0.323034	0.514382	-1.12076	0.505668
AFP	-0.595914	-0.787235	-0.877944	-0.330917	0.322071	-0.21858	0.495765	-0.267381	-0.207568	0.313396	0.117321
AGA	0.443082	-0.95479	-0.493322	1.34502	-1.36556	0.356255	0.939804	-1.07283	0.0808793	-0.204359	-0.307982
AGAP11	0.491012	-0.547193	0.0573108	0.28242	0.232352	-0.18087	0.0108787	0.459323	0.0117383	-0.00162288	0.0642031
AGAP2	-0.348227	0.302384	-0.595914	-1.84326	-0.457672	-0.706033	-0.482627	-0.410139	-1.32	-1.41349	-0.313448
AGAP3	0.324566	1.05903	-0.241871	0.301433	0.971889	-0.932212	-1.32911	0.478336	-2.22234	0.430803	-1.13066
AGAP4	-0.168076	0.03539	-0.268212	-0.715539	0.291134	-0.054313	-0.0974098	-0.588388	-0.210618	-0.485003	-0.153855
AGAP5	-0.246981	-0.159203	-0.035787	-0.286909	0.0140872	-0.40182	-0.032325	-0.0553429	-0.105332	-0.300891	0.0767994
AGAP6	-0.0898441	-0.607005	-0.0437369	-0.425587	0.384379	-0.503224	-0.191961	-0.0509065	0.204268	-0.158173	-0.0169163
AGAP7P	-0.0107251	-0.0285302	-0.126167	-0.136942	0.126432	-0.223056	-0.000524865	-0.202458	-0.135159	-0.215728	0.0445956
AGAP9	-0.245515	-0.0977267	-0.00586482	-0.143596	0.10833	-0.403801	-0.164511	0.00662452	-0.208677	-0.321252	0.208862
AGBL2	0.991695	0.11645	0.27735	0.563104	0.836816	0.211516	0.481109	-0.690981	0.432783	-0.200795	0.288124
AGBL3	3.25903	-0.735741	-1.15799	0.422485	-3.35324	-1.41665	0.746502	0.300522	-0.0836252	2.27984	0.240868
AGBL4	4.03303	-0.731384	-0.509562	2.05842	2.19468	-0.135199	-0.361576	-1.33228	-2.17956	1.64963	4.15582
AGBL5	-0.245555	-0.297564	-0.254269	0.122986	-0.629187	0.809484	-0.167442	0.825724	0.545279	-0.408158	-0.113175
AGER	0.369168	0.444667	-0.723462	0.05331	-0.76228	-0.113135	0.491804	0.537753	-0.188277	0.714814	0.694216
AGFG1	-1.85039	-1.64204	-1.8397	-0.490153	0.896628	3.01067	-1.44082	-0.282868	0.893855	-0.796742	0.229381
AGL	-1.22018	-0.555511	1.43771	-0.0184532	-0.204637	-0.15548	0.415355	0.95446	0.345481	0.206248	0.167588
AGMAT	-0.570563	0.263446	-0.461237	-1.0352	0.685898	-0.474705	0.465661	1.24402	-1.11284	0.108528	0.701346
AGO1	-0.071623	0.470414	-0.343473	0.670053	-0.843483	0.55122	-0.100064	0.160458	-0.210143	-0.435886	-0.141576
AGO2	1.69677	1.999	2.85539	-1.03243	-2.50992	-0.515504	1.75421	1.17272	0.341995	0.403867	1.27372
AGO3	-0.445789	-0.06073	1.16281	1.73044	-1.88763	-0.0883389	1.02933	0.58489	0.862167	2.55276	0.67956
AGO4	0.71719	-0.233117	-0.155242	0.761159	0.28139	-0.42836	0.269111	0.401887	0.398718	-0.376509	-0.445789
AGPAT1	0.0974367	0.135067	-0.0148129	0.864543	-0.501244	1.75025	0.300324	-1.14492	1.32482	-0.318835	0.194167
AGPAT2	0.389687	-0.312062	-0.275224	-0.711974	-2.2267	0.693424	0.932674	2.44185	1.16361	0.133047	0.735015
AGPAT3	0.734223	-0.0418752	0.737392	0.993675	0.21116	0.317912	-0.295465	0.272874	-0.171403	-0.188357	-0.360664
AGPAT4	-1.01539	-2.16055	1.90235	-0.900919	-0.11674	0.68867	0.156457	1.63022	-0.357139	-3.28709	-0.934588
AGPAT5	-0.452918	-0.284334	1.1129	1.69281	1.54981	0.269348	-0.179603	-0.0652061	0.0287116	-0.115869	-0.538874
AGPAT6	1.55576	-0.647012	0.0659063	0.465661	0.981	0.13372	0.236432	0.897024	-0.0595813	-1.2289	-1.16037
AGPS	0.352333	-0.502432	1.14816	-0.120701	1.21431	-0.972219	0.755217	-0.399048	-0.0937656	0.378437	0.598753
AGRN	-0.303268	-0.412119	-0.219531	0.222489	2.00653	-1.30099	-2.09915	-0.25823	-0.991232	0.846322	0.687086
AGT	-0.309685	0.879992	0.748483	1.48168	-1.75612	2.36342	-1.44121	2.95719	0.57974	1.25907	1.26224
AGTPBP1	-0.343434	1.12796	0.680352	1.09231	2.0497	1.36047	-1.04075	0.264872	0.805919	0.445459	0.636384
AGTR1	-0.420437	0.0943866	0.0635693	0.235323	0.335618	1.38028	-0.0656418	-0.282393	0.389647	0.51359	-0.152113
AGTR2	0.223954	-1.12749	1.04913	0.173054	-0.633545	0.921583	-0.429548	0.432783	0.298938	-0.0982416	0.435556
AGTRAP	2.20102	-1.21662	-0.81219	0.193216	-0.458464	0.169251	0.381962	0.0740266	-1.98586	-0.694546	0.590039
AGXT	-0.494906	0.0976348	0.177174	0.740957	0.337202	0.821367	0.511213	0.207199	0.0493886	-0.229552	0.215319
AGXT2	0.332647	-0.377182	-0.44262	0.140454	0.017874	-0.132822	0.534584	-0.162451	-0.139239	-0.395879	-0.252764
AHCTF1	-0.0761783	-0.512731	0.0951393	0.263763	-1.3101	-0.261637	0.25085	0.087019	0.542902	0.330508	-0.535309
AHCTF1P1	-0.167006	0.983772	1.34186	-0.191129	-2.68936	0.137483	-0.0339649	0.843549	0.464868	0.306147	0.826517
AHCY	-0.147478	-0.830015	0.941389	0.33126	-0.137853	-0.45886	-1.46736	0.818198	-1.75216	-1.55014	-1.88921
AHCYL1	4.36576	-0.334719	-2.71788	-1.83019	-2.95158	-1.68324	0.503687	2.28262	-2.33801	-1.30099	0.173886
AHCYL2	0.248355	1.21233	1.61121	1.05547	0.90257	0.526661	-0.16158	0.484674	-0.0619183	-0.17992	0.418523
AHR	0.176896	-0.342879	-0.317092	0.41179	0.233461	1.25907	-0.0124165	-0.577297	1.25154	-0.274827	-0.14419
AHRR	0.134037	0.742938	-1.55529	-0.730195	-0.92825	0.541318	0.253979	0.788886	-0.407762	-0.906464	-0.367913
AHSG	-0.419645	-0.975784	-0.13409	-0.500848	-0.514712	-1.25108	0.0354376	-0.173978	-0.737325	-0.144032	0.0471307
AICDA	-0.416872	0.423277	0.0425359	-0.180038	-0.00964371	0.276122	0.162676	-0.314003	0.866128	-0.295069	0.22744
AIF1	0.590039	-0.777729	0.609448	-0.363794	0.660151	-1.34694	1.103	-0.238821	0.132809	-0.718312	-0.740098
AIF1L	1.10498	0.828101	0.333756	0.466057	0.708476	0.613806	-0.261518	-1.31802	0.361642	0.491012	-0.000433364
AIFM1	1.48525	-0.301327	0.817406	0.737788	0.478732	-0.934588	1.35889	-0.697318	1.37196	0.99011	1.91225
AIFM2	0.639553	1.34582	0.415751	-0.230186	-0.00888714	-0.253952	-0.241871	-1.79652	-1.33149	0.351858	-0.907257
AIFM3	-0.394532	1.23728	0.600734	-0.0673847	0.498142	-0.31424	0.989714	-0.688604	1.60646	0.0650349	1.48049
AIM2	0.437141	-4.26548	-4.04366	-0.576505	-2.58676	1.29591	-0.301644	0.91683	-0.0296235	-3.91294	-4.36847
AIMP2	-0.107392	0.862959	0.280202	2.18795	0.552409	0.483485	0.199395	0.870485	1.77797	0.407036	1.80412
AIP	-0.663253	-0.963108	-0.891412	0.226767	-1.10571	1.60448	0.371188	-1.58659	0.823348	1.92018	-0.953205
AIPL1	-0.821697	0.265268	-1.4729	-0.269322	-0.275422	-0.175087	-0.780501	-0.410535	-0.31527	0.24879	1.49911
AIRE	0.101675	0.68154	-2.38475	-0.145022	0.546071	-0.642259	0.460907	-1.00232	-1.89951	0.155586	-1.07481
AJAP1	0.153249	0.127581	0.24784	-0.170215	-0.057165	0.354116	-0.0557786	-0.522238	-0.922705	-0.541647	-0.102124
AJUBA	-0.881509	0.362791	-0.37235	-0.190377	0.128571	-0.207964	0.281786	-0.94766	0.115301	1.24243	-0.0890519
AK1	-0.235098	-1.32674	3.43728	0.475959	-2.15976	0.508044	1.38384	-1.8096	1.52367	-0.353574	-0.238425
AK2	0.396143	-0.0396174	2.43552	-0.382292	0.567857	-0.194655	0.108409	0.256158	0.170202	-0.321568	-0.155796
AK3	1.6635	-0.0821596	4.15978	0.0471307	0.833647	-0.304021	-0.791196	0.900589	-0.0147535	-0.0995092	-0.640279
AK4	0.694216	-0.661272	2.13843	0.0309615	-0.375796	-0.439451	-0.560264	-0.179127	-0.302476	-0.354723	0.0560432
AK5	-0.334323	-0.852593	1.93206	-0.278076	-0.192714	0.291055	-0.0892499	-0.803872	0.304048	0.0419417	-0.687019
AK7	-0.0233293	1.01625	1.64726	0.495765	1.69321	0.868108	0.115658	-0.998758	-0.572544	0.657774	1.85284
AK8	-0.275739	-1.198	2.04376	0.227678	0.532999	-0.241792	0.0848404	-0.524218	1.37038	-0.270074	-0.125692
AKAP1	0.103061	-0.0964987	-0.293524	-0.48025	-0.641467	-0.693357	0.153565	-0.395879	0.08488	-0.535309	0.808692
AKAP10	-0.477081	-0.868042	0.374516	1.2048	1.29234	-1.31763	0.637968	0.632423	-0.373459	-0.0912305	0.80077
AKAP11	-0.492529	-1.98943	-1.10293	-1.6365	-0.594726	-2.66123	1.45395	0.332805	-1.79652	-1.38536	-0.106481
AKAP12	-0.772975	-0.831204	-1.77196	0.14093	-0.226581	0.84553	0.580532	0.0791364	1.18341	0.956045	0.264793
AKAP13	-0.471536	-0.641467	0.602715	-0.162174	-0.475101	0.228906	-0.11472	-0.733364	0.359978	-0.906464	1.05666
AKAP14	-1.19483	-0.177781	-0.0254762	-0.166848	-0.498075	-0.527387	0.324962	-0.370013	0.454569	-0.30101	-0.064295
AKAP17A	-0.321965	-0.167799	-0.0807732	1.17945	-1.01539	0.194444	-0.10351	0.247681	0.0101143	-1.25108	0.302978
AKAP3	-1.17978	0.461699	-0.339037	-0.53214	1.0824	0.183591	-1.54064	2.50919	-0.934588	1.07329	0.773438
AKAP4	1.84254	0.542506	-0.729403	-0.641071	-2.51071	0.11439	-0.992816	-1.8393	-0.109768	-2.17441	-1.79058
AKAP5	-1.56044	-0.122246	0.344649	0.841965	-0.39984	-0.233157	-0.173027	-1.06689	0.0053134	-1.86545	0.252514
AKAP6	-0.822093	0.68154	0.967136	-0.0835856	0.228906	0.414958	-0.637506	0.754029	-0.0307286	0.276082	0.307415
AKAP7	-0.0386469	0.908908	-0.422418	0.189374	0.158517	0.58687	-0.559076	0.291491	-0.0487279	0.0269687	0.257624
AKAP8	1.62468	-0.773371	-0.898146	-0.521049	-0.621265	-0.777333	-0.69613	0.49418	0.196385	-0.458068	-1.06768
AKAP8L	-0.335115	0.227915	0.0228056	0.801166	-0.726234	-0.446977	0.443478	0.190721	-0.287028	-0.23585	-0.153657
AKAP9	-0.204597	-0.762676	-0.825262	0.212586	-0.592745	0.561519	0.971493	-0.271381	1.19688	0.40466	1.00675
AKIP1	-1.25623	0.430011	-0.969446	-1.35605	0.453777	-1.59847	-0.207053	1.29155	0.0478437	-1.7383	-0.195962
AKNA	1.89086	1.0523	2.13487	-1.72602	0.117559	-2.96228	-0.894581	-0.47827	-1.38813	-0.969842	1.94711
AKR1A1	2.16378	1.34859	0.643118	1.09191	2.13408	1.66389	0.860978	1.4694	1.23807	-0.50877	-0.52303
AKR1B1	-0.848632	1.38582	1.07131	0.3904	0.441498	0.237501	0.738184	1.68568	0.393885	0.693424	1.0832
AKR1B10	-0.000345428	0.50131	-1.05382	0.273072	0.429218	0.362395	0.255405	-0.158688	0.0601627	0.123144	-0.0700386
AKR1C1	0.517947	-0.799911	-1.18453	-1.40794	0.205258	-1.93912	-0.284017	-1.22613	-1.51212	0.212744	-0.334125
AKR1C2	-0.251378	-1.79573	-1.10135	0.567461	0.470414	-1.03164	0.0780273	-1.1877	0.650248	0.763535	0.872465
AKR1C3	0.578948	0.763139	1.67974	-0.287622	1.999	0.494577	0.679164	1.45277	0.212744	1.08359	0.690255
AKR1C4	-0.427964	1.25352	-0.748417	0.420504	0.749671	-1.67848	-0.0328478	-0.342047	-0.177662	-0.120899	-0.850613
AKR1C6P	-1.08313	-0.0394193	-2.25086	-0.432717	-0.538082	0.22332	-0.561849	-0.645032	-1.15443	0.628066	-0.92112
AKR1C8P	1.23609	1.11726	-0.541647	0.848303	0.0435261	-0.175047	-1.03441	0.0623414	0.582117	0.982584	0.952876
AKR1D1	-2.25918	0.363108	-0.414892	-0.175047	1.66904	0.260159	-1.00628	0.907323	0.0611134	0.656189	-0.43747
AKR1E2	0.21009	0.0672927	-0.0385162	0.561123	-0.228324	-0.521446	0.630838	1.20322	0.832458	-0.0535208	0.493388
AKR7A2	0.0210429	-1.06412	-0.84586	-0.566602	-0.266153	0.0724818	-0.512731	-0.303981	0.346431	-1.09264	-0.233038
AKR7A2P1	1.03487	-2.80304	-1.67729	-1.39011	1.92849	1.65756	-1.73513	-0.214381	1.72489	-1.36912	-1.8397
AKR7A3	0.0797306	-0.67474	-0.566602	-0.267618	0.184937	0.206961	-0.332382	-0.0479753	0.176738	-0.548777	-0.391521
AKR7L	0.279014	-0.643447	-0.463217	-0.171086	0.149089	0.209773	-0.356624	-0.0970533	-0.123197	-0.153657	-0.517881
AKT1	0.956441	0.850679	5.39168	1.4999	-1.52004	1.92612	1.15885	-0.893393	2.00059	-0.382807	0.337836
AKT2	0.479524	0.432387	1.98553	0.1256	-1.34654	-0.999154	0.970305	0.101952	0.650644	-1.7577	-0.223016
AKT3	1.01586	-1.03203	3.72168	0.933863	0.885141	1.82551	0.416939	-1.53866	0.866128	-0.758319	-0.232681
AKTIP	0.51359	0.855037	0.230371	1.30898	0.235639	-0.399444	-0.0713854	0.214764	0.42605	-0.751585	0.529038
ALAD	-0.189981	0.677183	0.294026	-0.271975	0.140137	1.42068	-0.976972	0.201772	2.27786	0.167588	-0.247535
ALAS1	-0.0501935	-0.597895	-0.43747	-0.630772	-1.15166	-1.4832	-0.683455	-0.417269	-0.256329	-0.833976	-0.333174
ALAS2	-0.610174	-0.567394	-1.667	0.209892	0.143148	0.0445164	0.90455	-0.364546	0.752444	0.344174	0.963571
ALB	-0.343751	-0.11979	0.706495	-0.00644711	-0.0156369	-0.0879428	-0.994005	0.0551322	-1.35605	-0.618889	0.0925645
ALDH16A1	0.338747	0.937427	-0.917555	0.464472	-0.548381	-0.270668	0.422485	0.868504	0.448232	0.672034	-0.296415
ALDH18A1	0.404263	-0.471536	2.74765	0.554785	0.540921	1.29115	0.756801	0.482297	0.197653	0.425257	0.113994
ALDH1A1	0.352254	0.00746824	0.0872567	0.265704	0.305751	0.515174	0.436744	0.513986	0.570234	0.16937	0.457738
ALDH1A2	-0.528179	0.0845631	-0.740494	-0.101965	-0.033644	-1.01856	-0.0793868	0.137602	-0.39984	-0.156272	-0.452126
ALDH1A3	-0.700883	0.414562	-0.895769	0.626085	0.994467	1.18064	0.209259	0.431991	0.863751	0.794036	0.71719
ALDH1B1	NA	NA	NA	NA	NA	NA	NA	NA	NA	NA	-0.272015
ALDH1L1	-1.07006	-1.02332	-0.896958	0.0783442	0.0871774	-0.336581	-0.993609	0.49933	-0.800703	0.109954	-0.761092
ALDH2	0.225459	-0.188911	2.73616	-0.788028	0.806711	0.521512	0.610241	0.0981893	-0.588784	-1.31129	-1.5141
ALDH3A1	-0.210103	-0.53729	-0.719897	0.825724	0.468829	0.464472	0.546467	0.521512	0.634007	-0.139556	0.720359
ALDH3A2	0.148812	-1.5953	-0.996381	0.67243	-0.038021	0.235085	0.621332	1.11053	0.144653	-0.927854	-0.879529
ALDH3B1	-0.0146545	-0.2063	0.101715	-0.573336	0.0698674	0.0631732	-0.0173956	0.674014	-0.421626	0.434764	-0.0446083
ALDH3B2	0.356057	-0.0097269	-0.171086	-0.749605	-0.596706	0.385013	0.659754	0.0400404	0.273983	0.771457	0.662923
ALDH4A1	-0.636714	-0.381896	0.00504801	0.25901	0.0694317	-0.721877	0.126392	-1.06768	0.411393	-0.334244	0.981396
ALDH5A1	0.547259	1.31373	-0.349257	0.44229	0.244671	-0.193823	-0.091072	0.52785	0.307375	0.203277	0.0190069
ALDH6A1	0.172381	-0.0311366	-0.224284	-0.307467	0.275647	-1.05025	-0.0786738	0.513194	-0.758319	1.01507	0.431991
ALDH7A1	0.958817	-0.386174	1.18896	-0.150172	0.53696	-0.16459	0.278023	0.110112	-0.142725	-0.395483	-0.418457
ALDH8A1	0.369802	2.64823	-0.00196671	1.16242	1.50466	-0.440639	-0.353297	0.169172	-0.979745	2.29807	-0.0767329
ALDH9A1	0.75799	0.605883	-1.21939	1.28402	1.48366	0.523096	0.952084	0.137285	1.39612	2.08694	-0.443412
ALDOA	-1.37863	0.87405	1.47495	0.418523	1.48921	-1.14175	2.16418	1.63022	-0.40182	1.56883	0.101913
ALDOB	-0.518277	0.240274	-0.022957	-0.673948	0.209179	0.223518	0.840381	0.455758	-0.639486	-0.18087	-0.321806
ALDOC	0.24982	1.41831	0.18573	0.860186	0.0781858	-0.198259	-0.273441	0.0336868	0.728678	-0.43034	-0.391165
ALG1	-0.0261536	-0.0055004	-0.279185	0.427634	0.132809	0.511609	0.0755714	0.0174344	0.306028	0.145326	0.559142
ALG10	-0.284453	-0.201349	0.167707	1.31175	0.409809	1.49079	-0.412515	-0.159758	1.14024	-0.633545	0.327695
ALG10B	0.452193	0.196266	-0.116661	0.668073	-0.664837	0.448628	-0.156391	0.561915	0.0785422	-0.375479	-0.0322893
ALG12	1.7241	-1.55965	-1.8496	1.46505	-2.42872	-1.03877	1.65439	1.47693	0.219122	3.07523	-1.6975
ALG13	-0.623642	-0.546004	-0.979745	-0.704052	0.204743	-0.280333	-0.647408	-1.01341	0.0232096	0.509233	0.583305
ALG1L	-0.223492	-0.89062	-0.136466	0.202683	-0.250189	-0.396671	-0.0235868	0.845134	-0.604629	-0.72663	-0.208162
ALG1L2	0.0487944	-0.0906363	-0.0553825	0.345402	-0.199408	0.200029	0.161686	0.717983	0.220825	0.120134	0.554389
ALG2	1.41078	1.17549	0.113321	0.071135	-0.193783	0.116886	0.123144	0.677975	0.758782	0.81503	0.270972
ALG3	0.635592	1.10459	0.232233	-0.345454	-0.00236955	-0.287661	-0.766241	1.04992	-0.169106	-0.429944	-0.0598586
ALG5	-0.37841	-0.702864	-0.772579	0.600734	-0.311626	0.281905	1.75936	0.505668	0.831666	0.0335045	0.496557
ALG6	-0.120186	-0.909633	-0.936569	0.0139407	-0.477081	-0.818132	-1.43567	0.671638	0.0755714	-0.788028	1.39454
ALG8	-0.463217	0.500518	0.274775	-0.754754	-0.200121	0.396737	-1.14136	-0.409743	-0.676325	-1.32594	-1.02173
ALG9	0.0676096	0.445855	0.320486	-0.734157	0.141841	-0.283106	-0.0386152	-1.64798	-1.43488	-1.92209	-1.31683
ALK	0.0268776	-0.205072	2.59396	0.0901879	-0.0860811	-0.425587	-0.347355	-0.908445	0.645494	0.591227	1.51218
ALKBH2	0.744918	-1.07877	-0.0775251	1.18302	0.467641	-0.285522	-0.0585514	0.197454	-0.00497754	0.116093	0.516759
ALKBH3	0.92594	0.814237	0.0892768	0.990902	0.208862	0.630838	0.309712	-0.257716	-0.213153	0.526265	0.898609
ALKBH5	0.226608	-0.135278	0.706099	0.4209	0.647475	-0.47312	-0.257438	-0.80308	-0.230582	-1.9007	-0.780105
ALKBH7	0.187552	0.614598	0.0208053	0.867712	-0.0167856	1.16202	0.50646	0.100091	0.456946	0.115856	1.01071
ALLC	2.05406	-0.929043	0.659358	-0.677513	0.0506165	0.0541815	1.20361	1.5407	-0.555115	-0.359476	-0.446977
ALMS1	0.537753	-0.63196	1.23887	0.284361	0.196979	-0.536102	0.438329	-0.000982372	-0.770995	1.24956	0.352056
ALOX12	-0.702864	0.224786	0.201495	-0.519861	-0.787631	-0.568583	-0.597499	-0.782086	-1.34892	-0.0200337	0.0971594
ALOX12B	4.32219	-1.92288	1.56645	-1.6971	1.78748	-1.26019	-1.61233	1.29353	-2.72342	-1.58738	-1.36199
ALOX15	0.544883	-1.64164	0.108726	-0.28473	0.519135	-0.445392	-0.228324	0.497349	-1.19959	-0.282948	-1.15522
ALOX15B	-0.746832	0.711249	-2.1043	-0.477477	-1.60718	-1.0653	0.762347	-1.5652	0.294224	0.955649	-0.325569
ALOX15P1	-0.309804	0.234887	-0.00598762	0.998428	-0.500848	-1.00034	0.50844	-0.46401	-0.146567	0.0759675	-0.201468
ALOX5	0.647079	-0.684247	-0.153618	0.981396	-0.55868	-0.772183	-0.0122818	0.835627	0.199752	1.25075	0.698573
ALOX5AP	0.660151	0.969512	0.498934	0.815426	0.639157	1.0721	0.0636089	0.0407534	-0.369022	-0.0612846	-0.0899629
ALOXE3	-0.209905	0.49418	0.0374379	-0.248169	-0.471932	0.405848	-0.353218	-0.899334	-0.374568	-0.0133909	-0.223254
ALPI	-0.437866	1.10974	-1.63214	-0.218897	-0.921913	-0.73376	-0.112264	1.07844	0.405056	-0.177899	0.119262
ALPK1	-0.0490844	1.32403	2.03148	0.454966	-0.61572	0.554785	0.707288	0.135226	1.44762	-0.197586	0.498142
ALPK2	-0.833184	1.37315	2.65338	3.43886	-1.12908	2.61099	1.26501	0.157725	0.637176	0.490615	0.620936
ALPK3	-0.298792	1.0523	4.50044	0.156417	-0.180791	0.600338	-0.386689	1.81917	1.80768	0.917226	1.24164
ALPL	0.471206	0.561915	-0.236603	-1.31723	0.525077	0.967136	0.267645	0.884349	-0.727423	0.713229	0.122114
ALPP	0.347937	-0.383956	-0.56066	0.213537	-0.323905	-0.351158	-0.235731	-1.03718	0.0316111	-0.131	0.0237919
ALPPL2	-0.327114	-0.249793	-1.02569	0.281232	-1.16196	0.285708	0.310465	-0.538478	0.209298	0.578552	-0.415288
ALS2	-0.774164	-0.382965	-0.0722172	0.285747	-0.484211	-0.235731	0.508044	-0.107471	-0.410535	-0.161738	-0.165739
ALS2CL	-1.10412	1.46505	0.964363	-1.04906	0.819783	0.47794	-0.284017	1.23372	-1.01936	0.59202	0.268794
ALX1	-0.526595	-1.12155	-0.749209	-0.140863	-0.924289	0.232589	-0.107629	-0.234979	-0.110759	-0.324104	-0.952809
ALX3	0.124174	-0.561453	1.22976	0.16529	0.858602	-2.11341	2.04059	0.984168	-1.08551	-0.0833479	0.691443
ALX4	-0.38352	0.397926	-0.567394	-0.124702	-0.552738	0.879595	0.331142	-0.605421	-0.118483	-0.35401	-0.725838
ALYREF	0.706495	0.171747	2.91283	-0.0751484	0.752444	1.43811	-0.606609	-1.27207	-1.79375	0.0461008	-1.19523
AMBP	1.59022	0.122471	0.253662	-0.311111	-0.0023133	0.858206	-0.415288	-0.794365	-0.539667	1.14855	0.877615
AMD1	-0.153816	1.2357	1.13192	1.55576	0.0646388	0.825724	0.503291	1.24639	1.53793	1.04002	0.985753
AMDHD1	-0.902899	0.0194268	-0.930627	-0.619681	-0.250269	-1.10254	-0.574128	1.08122	-0.927062	-0.217392	0.773438
AMDHD2	-0.0883389	-0.496094	-0.593934	-0.192753	0.734223	0.541318	0.236788	0.409017	0.622124	-0.547589	-0.905672
AMELX	-1.84604	0.951687	-2.36098	-1.65947	-0.124266	0.441102	0.468037	-0.942907	-0.359951	0.568649	-0.304219
AMFR	0.492992	-2.53685	-2.62281	0.209892	-2.40733	0.0299277	-2.99	-1.20077	-0.458464	-0.194338	1.9071
AMH	0.11649	0.5227	1.42385	0.274656	0.50844	1.21352	0.815426	-0.719897	0.857809	0.53696	0.831666
AMHR2	-0.599875	-0.810606	0.996448	0.804335	0.490219	0.145366	-0.151756	-0.0932903	-0.763073	-0.53214	-0.934984
AMPD1	0.0243901	-0.0825953	-1.16433	-0.2206	-0.288731	0.156734	-0.497679	0.591227	0.227955	0.510025	0.591227
AMPD2	-0.221313	0.273864	-0.455295	0.203119	-0.0971325	0.187512	-0.21141	-0.89062	0.580136	0.581325	0.231005
AMPD3	-0.0402907	0.19183	0.922375	0.200069	0.4209	-0.412119	1.66033	1.10023	-1.5446	1.20084	-0.201666
AMPH	1.69439	2.34124	1.46227	-0.164947	-0.197467	0.663716	-0.208677	1.49792	0.603903	0.54211	-1.25068
AMT	-0.128306	-0.372944	-0.00122479	-0.094439	-0.0182948	-0.0504708	0.262179	0.113875	0.391033	-0.195447	-0.855762
AMY1A	0.146792	0.486654	0.333162	-0.688604	0.590435	-1.11997	-1.10412	1.01665	-0.773768	-0.303545	0.29367
AMY1B	0.146792	0.486654	0.333162	-0.688604	0.590435	-1.11997	-1.10412	1.01665	-0.773768	-0.303545	0.29367
AMY1C	0.146792	0.486654	0.333162	-0.688604	0.590435	-1.11997	-1.10412	1.01665	-0.773768	-0.303545	0.29367
AMY2A	-0.0579572	0.457342	0.287253	-0.357416	0.390162	0.133879	-0.353614	0.500914	0.142593	0.136137	0.245938
AMY2B	0.097714	0.427238	0.186403	-0.222145	0.255366	0.282182	-0.283146	0.410997	0.147267	-0.0154586	0.177292
ANAPC10	-0.687812	2.04455	-0.978556	-0.618492	-0.202775	-0.301723	-1.35328	-1.57272	-0.763469	-0.710786	-0.822885
ANAPC11	-0.00237787	-0.35195	-1.19562	0.854244	1.66033	0.55122	-0.0928545	2.06753	0.311098	0.855433	0.958421
ANAPC2	-2.09757	0.46368	3.41708	-0.734553	1.75738	-2.5321	-2.6038	-0.679097	-3.05496	-2.34751	-0.662857
ANAPC4	-0.403009	1.12637	1.29551	2.60663	0.793243	2.1012	0.507648	0.332528	1.48406	0.325873	-1.84049
ANAPC5	-1.5953	1.75104	1.999	0.222568	1.69835	0.805919	0.588851	0.803542	2.07466	-0.525803	-0.641863
ANG	1.0119	-1.28792	-0.239534	0.578948	0.726301	0.698969	0.0482794	0.755217	-0.0144485	-0.730988	0.80077
ANGEL2	2.10397	0.155784	0.521512	2.59634	-0.722669	1.09389	0.831666	-2.20095	-0.131396	0.9402	-0.632356
ANGPT1	0.515966	-0.192357	1.01744	0.208744	0.736204	0.927525	0.892667	1.33076	0.0312626	0.477148	0.868108
ANGPT2	0.519531	0.229619	-0.394136	0.046497	-0.0625917	0.977038	-0.231414	0.187156	-0.027944	-0.190416	0.0636485
ANGPT4	-0.42321	-0.201389	-0.0333232	0.010035	-2.23937	1.22738	-0.654142	0.55122	-0.467178	-0.0587495	-1.14334
ANK1	-1.13344	-1.73394	0.912869	-1.48716	0.739373	-1.52083	-0.562245	-2.26948	-0.955582	0.18771	0.979415
ANK2	0.503291	0.00725038	-0.73178	0.355146	1.16598	-0.059106	-0.568583	-1.14453	0.951687	1.12994	-0.0829518
ANK3	-0.021424	0.927921	0.57063	-0.378965	1.30264	0.500122	0.747691	0.822952	0.14695	0.22538	-0.119037
ANKEF1	-1.02649	-0.0437765	0.353918	0.0454671	-0.448165	-0.848236	-0.0050528	0.350115	-0.618096	1.01784	0.115499
ANKFN1	0.339381	2.84787	0.383072	0.995656	-0.910822	-1.42656	-0.24096	3.40876	0.451004	0.397133	-0.701676
ANKFY1	-0.0280589	0.0489132	-0.474705	-0.354644	-0.841106	-0.6585	-0.799515	0.400698	0.448628	0.0694317	-0.134723
ANKH	0.550428	-1.47488	1.21074	0.0928418	0.746106	0.0738285	1.03883	-1.21187	-1.04233	-0.114046	0.0536665
ANKHD1-EIF4EBP3	-0.0498766	-0.573336	-0.336185	0.319694	-0.430736	0.224548	0.196504	-0.133535	0.62767	0.12564	0.0325935
ANKK1	0.635196	0.749275	2.59039	-0.0997072	-0.018271	-1.01698	0.161131	3.61196	-0.690981	0.699762	-2.95475
ANKRD17	0.179511	-1.02767	0.0644011	0.171351	-1.99696	0.438329	0.744522	-2.51031	0.281232	1.22104	0.460511
ANKRD29	0.345164	-0.574128	-0.240762	0.754029	-0.579278	-0.527783	-0.0337827	0.418127	0.0366378	-0.131436	-1.31842
ANKRD30A	0.235085	1.15212	-0.549569	-1.56084	-0.229116	-0.843483	-0.508374	0.278499	-1.01262	1.33116	-1.06253
ANKRD35	0.717586	-0.263063	0.00717116	0.571422	-0.948452	-0.599875	0.301592	1.41197	-0.197348	0.771457	0.129997
ANKRD37	0.0695902	0.818198	-0.325807	-0.318875	0.156021	0.347303	0.130591	0.469622	0.872069	0.60628	1.38622
ANKRD40	-0.227334	0.393648	0.151387	0.39337	0.673618	0.998032	0.0318528	-0.823677	1.1236	0.80275	-0.255854
ANKRD49	0.891479	-0.912802	0.423277	-0.365457	0.975058	0.887122	0.609845	0.513986	1.51258	0.263882	0.626481
ANKRD60	0.40466	-1.43171	-0.225591	1.07567	0.293947	-0.763073	-0.898938	2.25687	1.52367	-1.02807	-2.19818
ANO1	-0.454503	-0.486588	-0.160787	0.534188	-0.74604	0.186126	-0.132743	-0.568583	-0.752378	-0.0390628	0.334429
ANP32A	-1.58302	-0.544816	1.25709	-1.94506	0.883557	-1.4325	0.347857	-1.89515	-1.38259	-1.27168	-1.22216
ANP32AP1	-0.526991	-1.82544	1.06656	-1.10808	0.733035	-1.6159	-0.568979	-1.55212	-1.31525	-1.39724	-2.35702
ANP32B	-1.72681	-1.07679	-0.309804	0.123699	-1.36476	1.10696	-0.251576	-0.943699	0.166637	0.158358	0.59202
ANP32E	0.200861	-0.506393	0.330429	-0.291306	-0.795158	1.33156	-0.288137	0.360137	0.168776	-0.879925	0.898609
ANPEP	0.0647972	-2.22947	0.0282482	-1.12591	-0.169819	-0.606213	-0.11266	-0.988459	-0.542043	-1.01698	-0.952413
ANTXR1	1.53159	0.605487	-0.739702	0.292957	0.956441	0.813841	0.538545	3.22377	0.778587	0.625293	0.315178
ANTXR2	0.167627	-0.601064	0.930298	-1.01579	0.15919	-1.29901	-0.109135	0.368217	0.707684	1.50347	0.699762
ANTXRL	-2.16372	0.660151	0.0445956	-0.0999053	0.755613	-0.460445	0.139147	1.09349	0.00214373	0.0415852	-0.419645
ANXA1	-0.28069	2.06555	-0.272966	-0.30204	1.23966	0.246572	-0.193863	0.681144	-1.81237	1.17747	-0.597895
ANXA10	-0.734157	0.267249	-0.189703	0.0447145	-0.221194	-0.333254	-0.813379	0.935051	-0.793573	-1.71809	-1.0661
ANXA11	0.427238	0.481901	0.326943	-0.139714	0.0218866	0.257227	-0.390254	0.306424	0.289194	-0.00597573	1.11528
ANXA13	-1.2285	-0.389897	-0.162174	-1.05263	1.33473	0.256158	-0.432717	-0.951621	0.546467	-0.430736	-0.251457
ANXA2	-0.00126559	-1.17582	-2.0437	-2.25482	-0.21141	-2.10113	-0.657707	1.02497	-0.98331	0.311455	-0.776144
ANXA2P1	1.04477	-0.247773	-0.566998	0.624501	0.271844	0.909304	0.217141	1.17192	0.45655	-0.66761	0.471998
ANXA2P2	1.04477	-0.247773	-0.566998	0.624501	0.271844	0.909304	0.217141	1.17192	0.45655	-0.66761	0.471998
ANXA3	-0.729007	0.19995	-0.614135	0.353284	-1.16473	-0.164511	0.790075	0.561519	-0.578485	-0.0362108	-0.102401
ANXA4	-0.789216	0.303691	-0.868042	-1.62224	0.529434	-1.14096	-0.389739	-1.56321	-2.34474	0.299889	0.0738285
ANXA5	-0.162966	-0.136506	-1.10412	-0.120147	-0.627207	-0.0627502	-0.35706	0.142554	0.0640446	0.213061	-0.563037
ANXA6	0.650248	-0.199883	0.104171	0.173411	-1.35961	-1.32198	-0.0487279	0.165251	0.236234	2.61495	1.17628
ANXA7	1.75896	2.99601	0.349165	1.06814	1.65043	0.785717	0.105121	-1.2495	1.97444	1.25194	0.252236
ANXA8	-1.45112	1.07012	-0.804664	-0.63196	-1.4218	-1.26376	-0.448561	-0.94251	-0.565018	0.0673323	-0.637902
ANXA8L1	-1.45112	1.07012	-0.804664	-0.63196	-1.4218	-1.26376	-0.448561	-0.94251	-0.565018	0.0673323	-0.637902
ANXA9	1.31928	1.76688	-1.91615	-0.616116	-1.25583	-0.358011	-0.0358622	-1.77672	-0.980537	0.256831	3.19367
AOAH	1.00397	-1.31565	-0.537686	-0.2002	-0.207489	-0.68187	0.75799	0.477148	-0.562641	-0.267777	0.0298247
AOC1	0.0656291	0.00134794	-0.647805	0.233817	-0.875964	-0.00786914	-0.811794	-0.599875	0.205694	-0.141378	-0.428756
AOC2	-1.85198	-0.388036	-0.56779	-0.281641	-0.935777	-0.841106	-0.610174	-0.618096	-0.343553	-1.12591	1.12994
AOC3	0.22138	-0.427171	0.597169	0.324051	0.162636	0.0563997	0.316921	0.159586	0.331973	-0.721085	-0.922705
AOX1	0.581325	-0.201785	1.14737	0.494973	0.645494	0.47992	0.268992	-0.3489	0.489823	1.11805	0.296878
AP1B1	0.683521	0.841569	0.161369	-0.191763	-0.163164	-1.17423	0.161686	0.856225	-1.14968	1.58111	0.00995977
AP1G1	0.342153	-3.15993	-1.53866	-2.99832	1.16202	-0.612947	0.238056	-1.99656	1.10221	-0.535309	-2.38435
AP1G2	0.136414	0.363108	-0.467971	-0.730195	0.443874	-1.23167	-1.17899	-0.0539565	-1.69868	0.266417	-0.0594625
AP1M1	-1.29228	0.605091	-0.21248	-0.190852	-0.404989	0.0991004	0.378596	0.28143	0.43318	-0.132347	0.69382
AP1S1	-0.988063	-0.132584	-1.43567	-0.849425	-0.359991	-0.776144	-1.08788	-0.503224	-1.45904	-1.49508	-1.61827
AP1S2	-0.888639	-0.225314	-1.8801	-0.894977	-0.265281	-1.39487	0.253861	0.377051	0.445063	0.437537	0.859394
AP1S3	-0.268648	-0.78169	-0.532537	0.0695902	-0.353218	-0.684643	0.719567	0.917622	0.30377	-0.786047	-0.960731
AP2A1	-0.558284	-0.292811	-0.56581	0.702138	0.295888	0.213338	-0.189862	0.759178	0.473583	-0.770203	-0.184871
AP2A2	1.39533	1.05151	-0.770203	0.240947	-0.206142	-2.73689	-0.638694	-0.469159	-1.73235	-0.692961	-0.496094
AP2M1	0.969909	-2.73966	-0.628791	-0.900127	-1.26811	2.58802	-2.93811	-1.26574	0.109795	-1.26732	-2.84027
AP2S1	-4.03969	2.69616	1.37156	-3.19717	1.07844	2.31629	2.04257	-2.09004	1.28244	1.00794	1.79421
AP3B1	1.07963	-1.19879	0.389291	-1.24831	1.0115	-1.08947	-0.228879	-0.974991	-2.45922	-0.128821	-0.682662
AP3D1	-0.278392	0.950103	-1.17067	0.498934	2.2434	-0.962712	2.32936	3.58899	-1.43171	2.8748	2.70487
AP3M1	1.27531	2.96432	-0.896166	-3.20192	0.0231106	-1.1984	-1.0661	0.338945	-2.89811	1.21787	-0.412911
AP3M2	0.0200962	-1.30693	-0.312418	-0.254903	0.24475	0.0236533	-0.335115	0.263328	-0.715539	-0.679097	-0.586804
AP3S1	-0.677117	-0.0883785	-0.214975	-0.233474	-0.0370902	0.14695	-0.443412	-0.654538	0.170598	0.867316	-0.663649
AP3S2	-0.0169638	-0.384748	-0.205033	1.46703	2.44265	0.224271	-0.479458	1.51575	-0.863685	-0.0863979	1.60963
AP4M1	0.0414664	-0.615324	-0.285285	0.797601	-1.20751	-0.352623	0.733035	0.145723	0.294501	2.46007	-0.86923
AP4S1	0.0946639	-1.29782	-1.04629	-0.0959046	-1.61075	-0.81932	-0.465594	0.741353	-0.295346	-0.283661	0.451797
AP5M1	0.0514483	-0.713955	0.186007	-0.604629	-0.55868	-0.0581949	-0.715936	-0.46599	0.370832	-0.4854	-0.837937
AP5Z1	NA	NA	NA	NA	NA	NA	NA	NA	NA	NA	-0.939342
APAF1	0.0785819	0.137008	0.0476853	-0.35607	-0.156668	0.29256	0.219003	0.128135	0.203396	0.254177	-0.0777231
APBA1	-0.227968	0.827705	-1.0451	1.53516	0.472394	2.68308	-1.46736	0.960006	-0.47114	-1.2792	0.844738
APBA2	0.234966	-0.658103	-0.238663	1.67895	-1.01738	0.935843	0.604299	0.74571	-0.396671	2.05485	1.71578
APBB1	-4.10307	0.984565	-2.8371	-4.58236	-3.50613	-4.94283	-0.365933	2.1515	-1.22692	2.31074	-2.28255
APBB1IP	0.71719	-0.252725	-0.122008	-0.385897	-0.852197	-0.649785	-0.399444	-0.140823	-0.386372	-1.02173	-0.690981
APBB2	-0.455691	0.213378	0.238056	-0.574128	-0.161421	0.269546	0.963175	0.621332	0.573799	1.21114	0.737392
APBB3	-0.205389	0.361721	-1.71136	0.230332	-0.599083	-1.03045	-0.572148	-0.145854	-1.39962	0.336885	1.20639
APC	1.4904	-0.560264	-2.25839	-0.154291	-1.31604	-3.14765	0.259446	-2.44179	-4.07534	-2.56577	0.604695
APEH	-2.48813	2.508	1.01071	2.17844	0.402283	-0.127989	1.8671	-0.806249	-1.1877	0.0900294	2.62802
APEX1	-0.934588	-3.40592	-1.43963	-2.30038	-1.27485	-1.05699	0.401491	-0.879133	-1.08551	-0.159916	-2.31265
APEX2	-1.4321	-0.945679	1.28759	-2.69292	1.23491	-4.82795	-0.497283	-1.45112	-2.59152	1.52367	3.68722
API5	1.11885	0.677579	-0.0856057	-2.08964	-0.980537	0.136097	-3.05457	0.696989	-2.38712	-0.99242	-1.26059
APITD1-CORT	0.3843	1.05903	2.08694	-1.58777	2.15547	-0.572148	-1.61511	2.49691	-2.64539	-0.767826	-1.61511
APLNR	0.304563	0.0783838	1.24917	1.84848	-0.805456	0.866128	-1.57549	-0.576109	-0.689792	-0.429152	0.949311
APLP1	1.83462	2.39313	0.380893	1.8156	2.14873	-0.550758	1.20718	3.71218	1.57041	3.8219	2.88431
APLP2	0.614598	0.775022	-1.31446	-0.0758218	0.641533	-0.448561	0.589643	0.114747	1.04755	-0.944887	-0.276452
APOA1	-1.36199	-1.06966	-1.24118	-0.14827	-2.48655	0.206842	0.563104	-2.05677	-1.53588	2.13804	-1.86663
APOA2	-0.996381	-0.842295	-1.95457	-0.767826	0.14188	-0.826054	0.930298	-0.163798	-0.732572	-0.0449648	-0.711182
APOA4	-0.471536	-0.0745939	-1.30535	-0.704052	-1.88684	-1.79692	0.622916	-1.55252	-0.274748	1.246	0.723924
APOA5	-0.157619	-0.178177	-2.30711	-0.943699	1.31254	-3.19598	-0.495302	-0.505601	-1.87099	0.68669	-0.404989
APOB	0.21425	0.428822	0.037331	1.23451	-0.578881	-0.0447272	-0.183326	0.0281214	-0.326718	-0.171641	0.363583
APOBEC1	-0.582446	0.981	-1.60996	-0.356426	-0.713559	0.812257	0.164498	0.0196288	-0.21759	0.713625	-0.815359
APOBEC2	1.27927	0.723924	0.258574	0.095575	0.592416	0.403867	-0.46401	0.651832	0.846322	1.10775	0.327656
APOBEC3A	-0.432321	-0.271461	-0.087309	0.109399	0.265585	-0.387164	-0.117413	-0.424399	-0.62285	-0.167006	-0.451334
APOBEC3A_B	-0.359437	-0.229948	-0.0707912	0.0876528	0.216943	-0.327946	-0.0912305	-0.342087	-0.512731	-0.131396	-0.371082
APOBEC3C	-0.0928149	-0.821697	-1.53905	-0.984498	-0.439055	-0.878737	-0.413704	-0.584427	-1.66739	-1.04075	-0.568186
APOBEC3F	-0.0565709	-1.30218	0.503687	0.849887	-0.801891	0.471602	0.273547	1.70984	-0.647805	-0.586408	-0.575713
APOBEC3G	0.440309	0.655001	-0.234385	0.297314	-0.288612	0.591227	-0.0408849	0.38224	0.0457443	0.0754526	0.12362
APOBEC3H	0.952084	-0.223571	-1.13502	-0.117176	-1.198	0.0303872	0.30076	-0.233751	-0.379044	-0.0268349	-0.799911
APOBR	0.245661	-1.33585	-1.85713	-0.971426	-2.45248	-1.68522	-0.507978	-1.38536	-1.60401	0.315852	-2.13916
APOC2	1.19688	-0.1901	0.676391	0.759574	1.39493	-1.86545	0.193216	-0.13001	-0.440639	-0.557095	0.258059
APOC3	-1.35724	-0.607005	-0.446977	0.246968	0.912076	0.836023	-0.105609	-0.927458	1.80134	0.220033	1.5815
APOC4-APOC2	0.737392	-0.124385	0.448628	0.414562	0.825724	-1.03401	0.176976	-0.0555014	-0.228918	-0.316498	0.138315
APOD	-0.456483	-0.66761	-0.239217	0.200584	0.433972	0.0432885	-0.0125908	0.657378	0.026327	-0.372152	-0.243456
APOE	-0.2919	-0.443808	-0.11266	-0.452126	-0.75515	-0.271223	0.996448	0.682729	0.329438	-0.951621	1.21669
APOH	0.398322	-1.02965	1.09587	0.43516	-0.67276	-2.47348	-0.119434	0.614598	0.677975	-0.414496	-0.110165
APOL2	0.176223	-0.378687	-0.969446	0.070422	0.0307397	-0.182811	0.594	-0.4446	0.087019	-0.0791095	-0.07499
APOL4	0.243047	0.0823845	-0.126762	0.536168	-0.0877843	0.815426	-0.111155	0.12049	-0.321925	0.237184	1.17787
APOLD1	-0.376747	-1.24989	-0.261122	-0.0706328	0.780172	-2.07499	0.458927	-0.585615	-0.792385	-1.80207	0.854244
APOM	0.419316	0.0788987	-1.2083	-0.203805	-0.513127	-0.404593	0.984565	2.11625	0.339698	2.16973	0.652624
APOO	0.635196	-0.885074	-0.60859	0.421692	-1.28831	0.362078	0.0322528	0.868504	0.0306407	1.51733	-1.24039
APP	-0.0303365	0.348491	-1.00034	0.0602024	-1.89357	-0.318994	-0.397463	-0.85497	-0.344622	0.0389313	NA
APPBP2	-0.350247	1.01427	-0.296178	-0.313329	-0.64424	0.352294	0.339341	-0.420437	-0.398651	0.812257	0.0669758
APPL1	0.972681	0.405452	-0.316102	-1.71611	1.46346	-0.84586	0.504479	1.91146	-1.78543	0.603903	0.905343
APRT	0.469622	-0.000715394	0.0012711	-0.900919	-1.29228	0.498538	1.63418	0.0778293	-0.40895	3.16951	1.28482
APTX	-0.592745	-0.701279	-0.656519	-0.0379062	0.468037	-0.750397	-0.855762	-0.675928	-0.00157614	0.00358121	-0.315389
AQP1	1.17707	0.245621	0.44942	-0.0589475	-0.380747	-0.190416	-0.00330754	1.44643	0.0742643	0.39143	-0.566602
AQP10	-0.815359	-1.90941	-0.73376	-1.24791	2.14319	0.183551	-1.5541	-1.71096	-1.39764	-2.58122	-1.88327
AQP11	-0.123315	0.118708	-0.409743	-0.750793	0.0641635	-0.0622352	0.0136079	0.0591725	0.188384	-0.84586	-0.677909
AQP12A	-0.64424	0.345283	-1.83297	0.473583	1.12914	0.180937	0.413374	0.284599	-0.763073	0.744918	-0.224086
AQP12B	-0.612155	-0.896958	-0.791989	1.26976	0.956837	0.00250973	0.219399	-0.722669	-0.572148	-0.332937	-0.913991
AQP2	-0.489757	-2.61845	0.841173	-3.15439	0.249701	-1.12512	0.0178661	-1.50459	-1.64838	-1.53984	-1.15284
AQP3	-1.75969	-2.81175	-0.470347	0.187631	-0.465594	-1.45627	0.139741	1.12201	0.673222	-2.34791	-0.625226
AQP4	-0.328619	-0.295702	-0.55868	0.163785	-0.292732	0.477148	0.0698278	0.677975	-0.149261	0.231916	0.0178107
AQP5	-0.731384	-0.873983	-0.123553	-0.742475	1.15766	-0.818528	0.0302921	-0.908049	0.0607569	0.581721	0.645494
AQP6	0.268319	0.255287	-0.626811	-0.093726	-0.198339	0.165449	-0.435886	-0.227334	0.0614699	-0.366289	-0.024383
AQP7	0.0075633	0.649852	0.115935	-0.499659	0.0801663	-0.231216	-0.486192	0.17547	0.0928814	-0.0789511	0.153684
AQP7P1	-0.968258	0.291689	-0.10454	-0.872399	0.179115	-0.117413	-0.965089	-0.0382706	1.04438	0.285589	-0.735345
AQP8	-1.08669	1.55377	0.491408	1.64369	0.279291	0.704119	-2.17164	-0.717916	0.81503	-0.509166	0.23461
AQR	-0.648201	-0.875172	-1.75572	1.11805	-1.07283	0.687878	0.724716	0.303453	0.799581	0.237541	0.153764
AR	0.746899	0.256713	-1.09501	-0.314438	-0.305843	-1.23127	-0.0407265	-0.457672	-0.238861	0.887914	0.887914
ARAF	1.0519	0.749275	2.51355	0.733827	0.0621433	-0.140269	-0.17481	0.89544	0.706099	-0.0378349	-0.0688107
ARAP1	-0.124781	0.901381	-0.348544	-0.558284	0.33641	1.03844	-1.30614	1.79659	-0.795158	1.58744	2.32659
ARAP3	1.22342	-0.14827	1.3272	-0.241198	1.83858	0.287371	-0.312656	-0.53214	-0.347553	-1.00549	-0.909633
ARCN1	-2.86681	-0.248407	-0.310873	-0.703656	-6.08758	6.49287	-1.29228	-1.77751	-0.317053	4.50836	3.52284
AREL1	-0.96905	-2.16689	-0.720689	1.29987	1.41672	1.71895	0.702138	-0.628791	1.70311	-0.427171	0.654605
ARF1	-1.04193	0.35578	-0.594726	-0.10854	-0.0289778	2.55593	0.148574	-1.08353	1.43573	0.582117	1.7859
ARF3	-0.221075	-0.0870713	-1.32634	0.373129	-0.412911	-0.0895272	-0.132228	-0.955978	-0.445392	-0.827639	-0.0267755
ARF4	-1.85079	4.92031	2.39749	0.829289	-7.27195	1.37434	3.07682	-3.13062	-0.619285	-0.846652	2.7932
ARF5	-0.583239	-2.93138	0.955649	-3.49148	0.121679	-1.61075	1.15687	2.21488	-1.25979	-1.65115	0.429218
ARF6	-0.426775	0.184343	0.0688376	-1.60124	-0.278392	0.887518	0.401491	0.675599	-1.07204	-0.28675	0.777003
ARFGAP1	-2.21323	1.551	2.20538	-0.336383	1.21074	0.264912	-1.68007	-0.210262	1.99385	1.17747	0.730658
ARFGAP3	-0.65137	-1.02767	-1.24672	1.44009	3.54462	2.08337	1.31769	1.97761	0.893063	1.85006	0.317119
ARFGEF1	0.385052	1.50783	0.297155	-0.479062	0.391509	-1.76048	-1.48993	-2.75471	-1.99814	-0.541647	0.507648
ARFGEF2	1.60329	-0.070712	1.29115	0.563896	1.94434	0.449816	-0.26536	2.06674	2.00574	2.02435	2.54524
ARFIP1	-1.37942	-0.0203902	-1.58025	-0.600668	-2.76303	-0.945283	-1.19364	0.391944	-0.400236	-0.995193	-0.812586
ARFIP2	-0.57294	0.808296	0.52983	-0.226383	-0.282552	-0.877944	-0.62483	0.00434887	-0.997966	0.327101	-0.0358305
ARFRP1	0.202208	0.665696	-0.111591	0.137681	0.663716	-0.331511	-0.671175	0.22027	0.228232	0.19591	0.0956146
ARG1	-0.863288	0.229896	0.970305	0.0214588	0.137563	0.0443976	-0.390452	-0.0840609	0.448232	-0.401424	-0.402613
ARG2	0.116054	-0.685435	-1.33902	-1.5644	-0.820509	-1.34535	-0.636317	-1.47528	-0.110719	-0.487776	-0.557095
ARHGAP1	0.555974	-0.490945	1.44088	-2.09638	2.97304	-1.44557	2.12378	1.39731	-0.858931	-0.0637801	0.236432
ARHGAP10	1.05349	1.83739	0.18058	0.312604	0.000554614	1.49911	-0.496094	3.59493	0.0570335	-0.00962391	1.14459
ARHGAP11A	-0.549965	0.406244	0.0377865	0.439517	0.75997	-0.0465097	-1.02847	-0.506789	-0.685435	-0.341928	-0.927854
ARHGAP12	-0.316379	1.18896	0.281351	0.382636	1.70271	-0.00874454	0.645098	-0.902107	0.361404	0.485862	0.678372
ARHGAP15	-3.03041	-2.48377	-1.89436	-0.418457	1.50228	-1.39566	-1.07204	-0.981329	-2.34355	0.613013	-1.53549
ARHGAP17	0.0769182	1.39969	0.442686	0.147624	0.274458	-0.891016	0.871277	0.532207	1.14935	0.806315	0.531415
ARHGAP18	-0.131515	1.18737	0.101556	0.578948	-0.143794	1.26501	1.31571	0.0534289	0.399114	0.981	0.344609
ARHGAP19	0.130908	-0.831204	-0.241713	-0.744059	-0.277402	0.8689	-1.80563	-0.619285	0.569045	-0.411723	0.0220015
ARHGAP19-SLIT1	0.191592	-0.714747	-0.485003	-0.625622	-0.339473	0.856225	-1.71294	-1.03322	0.62767	-0.197863	0.19793
ARHGAP20	-0.572148	-0.804268	0.247958	0.153209	0.301077	0.166637	0.0735513	-0.626019	0.717586	-0.650181	-0.584427
ARHGAP22	0.27636	-2.08093	-0.541251	0.872862	0.0104708	1.43851	-1.06134	-0.385738	-1.01539	-2.61093	-5.94894
ARHGAP23	-0.184039	-0.122999	-0.577297	0.0307357	-0.251932	0.461303	-0.237593	-0.770203	0.0644011	-0.100579	-0.521049
ARHGAP24	0.822556	-1.29742	-0.747228	0.0375369	-0.663253	-1.94586	0.393489	0.835231	-0.961524	1.23332	0.262218
ARHGAP25	-0.513523	0.31506	-0.513127	-0.0234323	0.358156	0.260119	0.249424	-0.296297	0.0497054	0.158121	0.472394
ARHGAP26	0.373723	0.29058	0.363068	-0.533725	-0.00877623	0.117995	0.401095	0.0928418	-0.514316	-0.486984	0.200029
ARHGAP27	-0.58007	0.78651	-0.0447668	0.190958	0.409809	1.16004	0.0280897	0.392816	0.714021	-0.274392	-0.571355
ARHGAP29	1.54229	-1.55252	-0.319469	0.853848	0.865335	0.283291	0.64391	1.75262	0.974266	-0.746832	1.22342
ARHGAP31	-0.872399	-0.0178353	0.283688	-0.0147615	1.49079	-0.029976	0.343263	-0.534517	-0.320261	0.319615	-0.0606112
ARHGAP32	-0.0510253	-2.13401	-0.11373	-0.648597	0.291372	-0.258706	-0.755547	0.110073	-0.236286	-1.2487	-0.415684
ARHGAP35	0.447836	-1.03678	-0.843087	0.680748	-1.12076	-0.6177	0.462888	-1.8496	-0.15338	0.0764825	-0.158371
ARHGAP39	1.34463	0.482693	0.98298	1.1137	1.08359	0.340252	-0.679493	1.16757	1.06537	0.316723	0.513986
ARHGAP4	-3.61308	-0.433905	-0.203686	0.431199	0.0157034	0.0291117	-1.58342	0.944954	2.37372	-0.0567689	-0.0805751
ARHGAP40	-0.166174	-1.05936	-0.857743	-0.515108	-0.563829	-1.54262	-0.0140009	0.766308	0.653021	0.471998	-0.75515
ARHGAP5	0.756405	-1.34535	0.231045	0.0158103	-0.442224	-0.0112757	-0.498075	0.830478	1.06894	-0.508374	-1.09303
ARHGAP6	-0.532537	-2.27899	-0.0667905	-0.110679	-0.043935	-0.934192	0.0978328	-0.428756	1.19292	-1.03639	-0.584031
ARHGAP9	-0.0370466	-0.43747	-0.0707912	-0.190377	0.370871	0.0628959	0.115499	-0.269995	-0.695734	-0.137457	-0.261003
ARHGDIA	0.516759	0.592812	0.978623	-0.247219	-1.20117	-0.729403	0.190998	-0.293049	-1.41467	-1.89555	-0.259102
ARHGDIB	0.166677	0.0521217	-0.877944	0.217458	0.16125	0.0712538	1.17509	-0.417665	0.533395	0.78651	0.86177
ARHGDIG	0.611429	-1.58975	-0.961128	-1.1069	-1.50419	-1.71215	-0.224997	0.104329	-0.288137	-0.779709	-1.10848
ARHGEF1	-0.772579	0.361444	0.343144	-1.11284	1.60408	-0.376628	-2.64578	-0.801099	0.595981	0.159388	-0.481438
ARHGEF10	0.376972	0.891875	-0.126643	-0.738514	-1.77513	-0.980933	-1.30257	1.429	0.843549	1.00556	0.109795
ARHGEF11	-0.351871	-0.899731	-0.0486883	-0.607797	-0.0641762	-0.73376	0.0604004	0.62054	-1.10135	-0.573336	0.789678
ARHGEF12	1.02378	-0.164432	-2.60023	1.44484	-0.290632	0.0987835	0.633611	-0.226066	0.669261	0.183511	0.306583
ARHGEF15	-0.920724	-1.34971	-2.53844	-1.41428	0.166439	0.0509334	0.75997	-1.09977	-1.20394	-2.09836	-0.859327
ARHGEF16	-0.961128	1.69043	-0.995589	0.365326	0.810672	0.792451	0.100209	-0.798723	0.354869	-0.47827	1.36483
ARHGEF17	0.311574	-0.104144	0.183987	-0.100024	0.154793	0.595188	-0.168472	-0.0290016	-0.0330815	-0.81219	0.149089
ARHGEF18	0.229381	0.129482	-0.0539565	-0.00335745	0.0806812	0.279093	-0.282314	-0.408158	0.268833	-0.152033	0.429615
ARHGEF19	-0.405781	-0.687416	1.15093	1.14855	0.477148	-0.0204021	0.437141	1.55853	0.41179	-0.269678	-0.313131
ARHGEF2	-0.343434	-0.0270092	-0.319311	0.249424	0.0534289	0.23663	-0.0216775	0.381725	1.51377	0.323695	-0.20333
ARHGEF25	-0.184237	0.354393	0.180778	0.637572	-0.775352	0.13277	-0.427964	0.410205	0.314188	0.320288	0.302305
ARHGEF26	-0.654538	-1.89595	-1.49191	1.54308	-2.74204	0.402283	1.55972	1.09072	0.0938717	0.78849	0.66728
ARHGEF28	1.0927	-1.1576	-1.7383	-0.414496	-1.54222	-0.650973	1.73202	-0.0825161	0.917622	0.354631	-0.818132
ARHGEF3	0.0443183	-1.83376	-0.921913	0.632027	-0.525803	-0.544024	1.12043	-1.12551	-0.141933	-1.0459	-1.67848
ARHGEF34P	0.770665	-1.98309	-0.872399	0.0263706	-0.257438	0.00222097	-0.0203585	-0.78367	0.567065	-0.530952	-1.00787
ARHGEF4	-0.880321	1.12637	0.0235107	0.676787	-0.553927	0.703327	0.245463	0.732639	0.499726	-0.0612053	0.079889
ARHGEF5	1.1434	-3.12983	-0.590369	-0.915575	-0.078753	-0.862892	-0.459256	-1.03639	0.238571	-1.4424	-2.15817
ARHGEF6	-2.19343	-0.517088	0.867712	-0.647012	-0.0853681	-1.20711	-1.42893	-0.162293	-1.01579	-1.18414	-3.33858
ARHGEF7	0.453381	-0.218818	0.527058	1.42543	-0.416476	1.46108	0.151981	1.44286	0.475959	-0.397067	0.369287
ARHGEF9	0.858602	-0.00700958	-0.520257	-0.777333	-0.0968156	-0.932608	0.567065	-0.0212101	-0.390492	0.239244	-0.438262
ARID1A	5.73234	0.733431	-2.90761	-0.193229	-2.89335	-1.63927	0.0189633	-0.0412018	-3.66577	-2.67668	-1.22058
ARID1B	0.405452	1.93483	-1.62263	1.17747	0.691443	-0.711182	-0.549173	2.04574	1.74232	1.10696	1.94553
ARID3A	0.616182	-0.175562	-0.344147	0.253187	-0.893393	0.0122493	0.611429	1.19292	0.612617	0.548051	1.30066
ARID4A	1.21589	1.76332	-2.4909	-0.404593	-1.48558	-1.81356	-1.37625	-1.45904	-1.41111	1.57041	-0.15029
ARIH1	2.91481	3.4456	1.08597	3.34895	0.642326	5.50259	1.62468	5.68481	4.36576	3.36479	-2.66044
ARIH2	1.3165	-1.64164	-1.49904	-0.537686	0.332211	0.736996	-0.747624	0.395272	1.42266	-0.750793	-0.343988
ARL1	0.598753	0.692235	-0.127989	-0.193863	0.454173	0.62965	-0.353535	0.0874547	-0.00200434	0.0430904	0.652228
ARL13B	0.179867	-0.723858	-0.669591	0.474375	-1.17582	-1.65511	0.200742	0.614202	0.031417	0.709268	0.909304
ARL14	0.326666	-0.936965	0.185532	-0.033038	0.501707	-0.301803	0.0653914	0.272359	0.12869	-0.350445	-0.113056
ARL15	2.36738	0.293828	2.42759	-0.36922	2.35352	1.84373	0.210249	-0.243772	1.51812	1.41355	0.716794
ARL2	0.276954	-0.356228	1.36721	0.0995361	1.27452	-0.568186	1.03091	0.746502	-0.583239	-0.425191	-0.194298
ARL2-SNX15	-0.202894	-0.265281	-0.0745543	0.730658	0.498142	0.228113	0.612617	-0.101054	1.23055	0.739373	-0.0380765
ARL3	-0.488172	0.339301	0.100645	0.212824	0.377011	0.648267	0.504083	1.34542	-0.0750296	0.668865	-0.230107
ARL4A	0.752444	-1.59094	-1.58777	0.146396	-0.473516	-0.994797	0.595981	-0.908445	-0.312973	-0.440639	-0.257755
ARL4C	-0.0528078	0.0442391	-0.81932	-0.348345	-0.226898	-0.418061	-0.414496	0.167905	-0.650181	0.840777	0.39753
ARL4D	-0.951225	4.40537	-0.0766536	-0.269995	0.0537062	0.601526	-1.44557	0.0567562	-2.64737	-1.01183	-2.23581
ARL5B	0.612617	1.82036	-0.374766	-1.9419	1.2967	-0.297089	-0.500848	-0.204835	0.722736	1.1137	0.964759
ARL6	0.210407	-0.461633	-1.34535	-0.370448	-0.83873	-0.680682	-0.99955	0.358077	-0.357694	-0.0413602	0.498934
ARL6IP5	0.152021	-0.440639	-0.233117	-0.15342	-0.0509461	-0.198259	0.414958	-0.497283	-0.639882	-0.35401	-0.62285
ARL8A	0.138553	-2.09638	0.330429	0.317912	0.215438	-0.56581	0.940992	-1.57153	0.0294523	-1.92724	-1.07283
ARL8B	-0.0696425	0.197177	0.0472496	0.325715	-0.11262	-1.09303	-0.599479	0.259366	-1.40754	-0.4446	-0.853386
ARL9	0.930694	2.21013	-0.956374	1.08438	1.11013	0.538545	0.330864	-0.0636216	-0.166016	0.408621	0.124729
ARMCX5-GPRASP2	0.100408	-0.316538	-0.778125	0.436348	-0.139556	0.576571	0.494973	0.123699	0.0123879	0.0858703	0.11439
ARNT	1.06696	-5.76277	-3.60318	2.30757	4.33011	2.59515	0.784133	-3.06764	0.911284	-4.71308	-4.14664
ARNT2	-1.16433	-1.10175	-0.251536	0.771854	-2.9092	-0.398651	-1.79573	0.237739	-0.381381	-0.346048	-1.1774
ARNTL	-0.544816	0.306662	-0.202181	0.735015	-0.250506	0.571422	0.0755714	0.936635	0.832854	0.0286086	0.298938
ARNTL2	1.02536	0.675203	0.22435	0.645891	-0.272134	1.39533	0.17349	0.196345	0.417335	0.331617	0.0850781
ARPC1A	0.380418	-0.384471	0.658566	0.777795	0.0153469	0.764724	0.965551	0.129007	0.142316	0.209655	-0.459256
ARPC1B	0.587662	-0.447373	-1.28594	2.25212	-1.22375	1.06933	-0.908841	-2.7254	-0.399048	-2.13005	-0.472724
ARPC2	5.39565	2.10358	0.216666	2.54563	1.46782	1.82511	1.11687	0.89029	0.620143	2.90174	0.997636
ARPC3	-0.404989	-0.48738	0.0180008	-0.369419	-0.0803771	0.441498	0.611429	0.96159	0.0279471	0.870881	-0.16261
ARPC4	0.721944	-0.00290984	-0.000351765	2.83321	2.12734	0.379427	1.43613	0.977831	-0.854178	1.08003	1.85957
ARPC4-TTLL3	-0.139279	0.23255	-0.566998	0.450608	0.0518444	-0.22159	0.081117	-0.952809	-0.322836	0.0629355	0.20807
ARPC5	0.572214	-1.13502	-0.761488	0.266536	-0.156668	1.06062	0.322427	-0.251061	0.10928	-0.395879	-1.36556
ARPP21	0.820575	-0.331432	-0.11571	-1.11284	0.787698	-0.439055	-0.55353	0.537753	-2.14035	-0.420834	0.291768
ARRB1	-2.00448	0.565084	-0.0415979	0.26202	-0.227255	0.401887	0.187869	-0.775748	-0.695734	-0.205112	0.107339
ARRDC4	-1.19364	3.34538	1.68687	-3.23995	2.00613	-0.249476	-0.110521	3.80209	-3.79213	0.829686	1.81125
ARSA	-0.710786	-0.326361	-0.369419	-0.607005	-0.424002	-0.677117	-1.04708	-0.969446	-0.542043	-0.0606508	0.183947
ARSB	-0.530556	-0.795554	-0.140427	0.977435	0.660943	-0.67989	-0.192714	0.74373	-0.327827	-0.682662	0.075611
ARSD	-0.774956	-0.461633	-0.604629	0.0954165	-0.268767	0.00463209	0.151308	0.078463	0.733431	-0.437074	-0.633545
ARSE	-0.508374	0.354987	0.39238	-0.245872	-0.342087	-0.674344	0.249899	1.07092	0.226014	-0.359278	1.08042
ARSF	-0.638298	-0.474705	1.09825	-0.321172	0.503687	0.512798	-0.128663	-0.0654833	0.0709765	0.683917	0.763139
ARSG	0.324843	-0.859327	2.14636	0.396698	-0.919932	0.400698	0.832062	-0.357852	0.62767	0.358275	0.153684
ARSJ	-0.494114	-0.802684	-0.887055	-0.286909	-0.143992	-0.72663	-0.286671	-0.0125115	0.272953	-0.715539	0.0785819
ART1	0.701742	0.150872	-0.686227	-1.03916	1.34344	0.11847	0.27628	-0.548777	0.206763	-0.845067	-1.74107
ART3	0.942181	0.119104	0.514778	-0.913198	-1.06847	0.876823	-0.173899	-0.28778	-0.0118857	-1.03758	-0.323668
ART4	0.748087	1.87344	0.761555	-0.815359	0.289154	-0.394096	0.235402	0.744522	-0.65335	0.220825	2.75201
ART5	0.545675	0.307137	-0.316815	-0.151756	0.74571	-0.544024	0.0750565	0.046695	-0.405781	-0.320261	0.346986
ARV1	-0.414496	0.129561	-0.627999	-0.457672	-2.21046	0.506064	-0.516296	1.00397	-0.577297	-1.00153	-1.08669
ARX	-0.0581949	2.21528	-0.630376	-0.404989	0.45655	0.0519633	0.523096	0.588455	0.403471	2.48939	1.04042
AS3MT	-1.05817	0.206367	0.415751	0.161012	0.882764	-0.214619	-0.297604	0.519531	0.368772	-0.555907	0.430407
ASAH1	1.42147	-1.1366	1.29076	-0.742475	-1.11006	0.145643	0.975058	0.186482	-1.96051	-1.71057	0.440706
ASAH2	-0.378569	-1.4222	-0.453711	-1.00945	-0.164432	-1.39962	-1.61907	1.69954	-1.6864	-0.7908	-0.682266
ASAP2	0.198207	-1.91694	-2.9805	-0.976576	-1.81593	-1.20394	1.78946	-0.525011	-0.10961	0.719171	-0.0700386
ASCC2	0.876427	0.0575088	-0.536102	1.05309	-0.0293185	-0.382688	0.531415	0.775815	0.473187	-0.0320913	0.816614
ASCC3	-0.171562	0.376298	-0.403801	0.919206	0.843153	2.12536	2.88272	1.53357	0.512005	0.786906	0.812653
ASCL1	0.541714	0.641533	0.494577	0.838004	0.747295	0.725509	0.393687	-0.444996	-0.00882773	0.696593	0.597169
ASCL2	-0.916367	-1.2792	-0.992816	-0.688604	-0.523426	0.440706	-0.24096	-1.65234	0.405056	-0.252012	0.315099
ASCL3	0.470414	-0.152033	-0.843879	0.386637	0.39032	0.729074	0.304285	-0.688604	0.512798	-0.119552	-0.483815
ASCL4	-2.29721	1.39929	-0.980933	-0.616116	-0.629584	0.441102	1.32363	1.75183	0.525077	-1.93556	-1.93279
ASF1A	0.491408	0.0575088	0.790075	-1.4325	0.70293	-0.439055	-0.635921	-2.17956	-0.600271	0.144772	0.0620245
ASF1B	-0.425587	0.530623	-0.675136	0.533791	-0.199448	1.91186	-0.530952	-1.36754	0.744918	-2.22947	-0.690188
ASGR1	-0.929439	-1.46934	-0.746436	-1.08907	-1.37982	0.258495	0.177609	-1.25702	-0.629187	-1.15562	-0.796346
ASGR2	-0.484211	-0.28675	0.458531	0.0261765	1.36602	1.52209	0.281152	0.707288	-0.185148	0.3456	-0.587992
ASH1L	0.379031	0.809484	-0.580862	0.391707	-0.612947	-0.802684	0.500122	-0.200042	-0.437866	-0.173304	0.691047
ASH2L	1.43177	0.249186	0.310187	-0.719897	-1.73869	-0.330521	0.566272	2.06793	1.5304	0.557558	0.334627
ASIC2	-0.187287	0.200544	0.658962	-0.799911	0.110152	-0.909237	-0.892601	0.259208	-0.0127849	0.0856326	0.501707
ASIP	-1.74503	-2.13916	1.02655	0.267883	1.12201	-1.35169	0.777003	-1.11482	-1.62976	0.0586575	0.485466
ASL	0.307771	1.36325	-0.107352	1.62626	0.372258	0.521908	-1.66541	-0.281482	-0.316894	0.659358	0.302622
ASMT	-0.543628	-0.352069	-0.185703	-0.190614	0.452589	0.160101	-0.670383	-0.420834	-0.0170549	-0.545608	-0.368824
ASMTL	0.369208	0.0177948	0.053825	0.395153	0.454173	1.23055	-0.0636216	0.79364	0.851076	0.502103	0.628462
ASNA1	0.339024	1.23451	-0.683455	1.76965	3.07484	0.698177	0.700554	0.188304	1.66508	3.13465	0.0451502
ASNS	1.12835	1.01665	-1.41863	1.65399	0.36287	0.987733	1.6837	0.0337462	-0.923101	0.618559	2.45849
ASNSD1	0.727885	-2.60934	-1.80841	-1.10412	-0.514316	-1.02965	-0.927458	2.25925	1.91027	-0.712371	-1.65076
ASPA	1.63815	1.26026	-0.224601	1.05428	-0.183801	-0.359476	-0.986479	0.589247	0.714418	-0.219491	0.161131
ASPH	0.305909	-0.395245	-1.75335	-0.841106	-0.898146	0.0655498	0.214883	0.397926	-0.401028	1.63617	-0.234385
ASPSCR1	0.227321	0.842361	-0.25213	0.491408	-0.708409	-0.0977267	0.933863	0.969512	0.00178129	0.721548	-0.911218
ASRGL1	-0.126167	0.641929	-0.40182	0.266378	0.807503	0.801958	0.379982	0.951687	0.0440015	0.22134	0.250612
ASS1	-0.425191	-0.56779	0.286619	0.437933	0.286302	-0.21648	-0.579278	-0.0387261	0.317555	0.385686	1.00675
ATAD2B	-0.566998	1.24204	-1.48518	-0.695338	-0.671175	-0.127316	-0.753566	0.602318	-0.618096	-0.184792	0.105636
ATCAY	-0.189188	-0.653746	-0.197784	-0.207053	0.128492	0.502895	-0.162808	-0.736533	-0.548777	-0.743663	0.159468
ATE1	0.923168	0.578552	0.397926	0.717586	0.541318	-1.21543	0.250929	0.338509	0.497745	0.0987835	1.81719
ATF1	0.544486	-1.75374	-1.46656	0.473187	-0.502828	0.0541419	-2.3689	-0.39473	0.0494678	-0.480646	-1.22494
ATF2	0.814633	1.49396	0.324566	-0.164828	0.654209	-0.237316	0.292759	-0.248011	-0.562641	-0.247852	-0.231414
ATF3	0.27937	-0.0767329	-0.39984	0.0283908	0.323457	0.588059	0.178956	-0.228958	0.137959	-0.0570858	0.144534
ATF4	-1.65868	3.33389	-0.143913	-6.65402	-2.65133	1.20757	2.53534	1.80847	2.7429	2.03742	1.83066
ATF5	-0.0304276	-4.55068	-4.21794	-2.05162	0.171192	-2.57607	-1.88248	0.358632	-0.513919	-1.34852	-0.702864
ATF6	0.925544	0.440309	0.222964	-0.799119	0.786113	-1.41111	0.0386579	1.77124	0.619747	1.64448	0.486654
ATF6B	3.10217	2.35669	0.735015	-0.388075	0.0856722	-0.137219	-0.400236	-0.244367	-1.02767	-0.572148	1.69558
ATF7	1.14499	1.66627	0.678372	0.880784	0.326705	0.499726	-0.832392	-2.45367	0.185967	-1.45508	-0.2002
ATF7IP	1.15014	1.00992	0.719963	1.34146	-0.282314	-0.212757	1.29353	0.783737	-0.819716	0.252118	-1.89159
ATF7IP2	0.374476	-0.427171	-0.000623497	-0.577693	1.04557	0.177451	0.0356198	-0.481438	-0.0777231	-0.0225331	-0.73376
ATG12	-2.50516	3.11366	1.27254	1.08636	-0.0222123	-1.03758	-2.24611	1.93127	1.93325	2.72388	1.64211
ATG4A	1.1846	-1.34852	-2.02429	-1.46696	-1.70779	-0.578881	0.316367	-0.968654	-0.0728906	-0.154885	-0.708806
ATG4B	-0.416476	-0.854178	0.146317	-0.28881	-0.0482922	0.0111006	0.464472	0.0542607	-0.441431	-0.166095	0.0140001
ATG4C	0.170875	1.05468	-0.915971	0.179115	0.140177	0.333914	1.35532	1.20757	0.554389	1.84293	1.85442
ATG4D	-1.16909	0.0581822	-0.429548	0.329082	-3.92878	-0.0125828	0.117757	3.59849	0.0270876	2.66328	6.52852
ATG7	-0.378965	0.0627771	0.222885	-0.198537	0.388578	-0.0731679	-0.844275	-0.384748	-0.169621	-0.0100081	0.0840482
ATIC	-0.247694	0.398718	0.727093	-1.67096	-0.425587	-1.27287	-0.964693	1.7035	2.17844	1.0523	-0.467178
ATM	0.786113	-0.229314	4.12017	1.49792	1.35176	1.80134	-0.873191	0.641533	0.607468	-0.447769	-1.24039
ATN1	0.184462	-0.0878239	-0.433113	0.490615	1.22857	0.169053	0.262971	-0.215966	-0.768618	0.117242	1.50901
ATOH1	0.492992	-0.327748	-0.926666	-1.72087	0.562311	-1.89555	-1.50736	1.82749	-1.4935	-1.81197	-1.06808
ATOH7	0.129086	0.0131643	-1.00153	-0.847444	0.425257	-0.346682	0.0935944	-0.133654	-1.02371	0.794036	0.308603
ATOH8	-0.984102	1.35295	-1.8698	1.14024	-0.280096	-0.0429051	-0.682266	0.904154	-0.6177	2.98017	0.531019
ATOX1	-1.19048	0.228232	0.104091	-0.0463908	-0.0841005	0.601526	0.336846	0.0903859	0.907719	-0.461633	-0.254784
ATP10A	-0.890224	-1.05897	-0.597103	-0.865269	0.3496	-1.48756	-1.00628	-1.29584	-0.0764556	-0.616116	-0.569771
ATP10D	0.614994	-1.0962	0.484278	-1.10571	-0.699695	-1.53192	-0.613739	-2.2774	-1.5133	-1.36793	-1.32357
ATP11A	-0.269084	-0.585615	-0.990836	-0.00656594	-0.0344521	0.0987439	-0.334006	-2.84701	-0.879529	0.283054	-0.945679
ATP11B	-0.223729	0.014927	-0.0638989	0.498538	-0.00925949	0.530623	-0.327708	-0.666818	-0.193981	0.425653	-0.0115688
ATP11C	-1.53588	0.309157	-1.51489	-0.469555	-0.534121	-0.664441	-0.188159	-1.76048	-0.492926	-0.236009	-0.578485
ATP12A	0.864147	1.58626	0.39951	0.750464	-0.577297	-1.11284	0.456154	0.611429	-0.908445	0.254296	-0.237514
ATP13A1	-0.128425	-1.58104	-1.59926	1.11053	1.62032	-0.45173	-0.720293	1.28006	0.847114	0.570234	1.29987
ATP13A2	-0.263103	0.424861	-0.59631	-0.286077	-0.376667	0.955649	0.188106	-0.0955481	-0.465594	-0.456087	0.693424
ATP1A1	-3.05615	-2.21561	-1.92803	-2.56458	-7.69579	-1.14651	-3.35957	-0.612947	-2.01399	-1.57114	0.108845
ATP1A2	-0.345573	-0.427964	0.30587	0.0380717	0.432387	0.799977	0.8689	0.458927	-0.442224	0.407828	0.213259
ATP1A3	-0.601856	-1.42973	-1.59609	-1.74622	-0.0753069	0.169212	-0.692565	-0.129019	-1.78306	-2.26354	0.693424
ATP1A4	-0.506789	-0.22464	0.835231	0.155031	-0.0291165	0.061866	-0.0121511	0.378556	0.0884054	-0.393344	0.205852
ATP1B1	0.454966	1.51298	0.840381	-0.813379	-0.0968156	-1.13106	0.804335	0.754425	0.379309	0.628858	0.514778
ATP1B3	-0.841502	0.356849	-1.28475	-0.613739	-0.711578	0.214764	-0.193783	-1.04906	-0.131832	-1.92051	2.19587
ATP1B4	0.220865	-0.128029	-0.437074	0.683521	-0.67474	-0.220521	-0.139675	-1.12432	-0.175919	0.492596	-0.40697
ATP2A1	0.415751	0.0155766	-0.125296	-0.0786342	-0.7908	0.0834936	-0.14015	-0.756735	0.0846423	0.13475	-0.294871
ATP2A2	-0.747228	-2.57488	1.18262	1.47297	-3.63051	5.15402	1.84412	0.170915	-1.75176	0.979019	-1.04312
ATP2A3	0.362474	-0.484211	-0.633545	-0.297089	-0.572148	0.169608	0.210685	-0.345216	-0.109055	0.0397195	-0.200874
ATP2B1	0.20605	-2.06627	-0.066434	0.478336	0.906927	1.13905	0.490615	-0.44262	1.3581	-0.498867	-0.696526
ATP2B2	-2.66519	-0.373895	-1.67175	-3.52158	-0.363318	0.0747396	0.517551	-2.08133	-0.170651	-0.60859	0.552012
ATP2B3	0.081117	0.671638	1.57279	-0.817736	0.401491	-1.21385	-1.43686	0.878407	0.507252	0.560331	0.860978
ATP2B4	-0.205191	-0.754754	-1.33862	0.389687	-1.14611	1.16281	-0.553927	-0.450542	0.921187	0.153605	-0.145854
ATP2C1	-0.382451	-2.83948	-1.43012	-0.975388	-0.32858	-1.48914	-0.950037	1.43415	-0.81021	-2.17758	-2.71431
ATP2C2	-0.605421	-0.165699	-1.10095	-0.191129	-0.0553033	-0.381223	-1.10769	-0.114878	-0.776936	0.145564	-0.299267
ATP4A	2.04416	3.10098	4.68661	-1.54975	3.37192	0.896232	1.44801	0.0917327	0.732639	0.833647	0.165766
ATP5A1	0.566669	1.68608	-0.638298	3.5775	-0.397067	2.47433	2.6403	-0.0189879	-0.160906	-0.492529	-1.44715
ATP5B	-1.01302	-0.327312	0.110191	1.46703	0.907323	1.27491	1.07567	0.641137	0.0456255	0.678372	0.307771
ATP5C1	-4.81607	-0.242426	-1.92169	2.69299	-0.597103	-2.22749	1.99306	-1.14334	-0.679493	-1.46498	-1.44914
ATP5D	-2.58359	0.464076	-1.05619	0.663319	-0.0260981	0.403471	-0.373221	-0.734949	1.1949	1.38543	1.02418
ATP5E	-0.924289	0.706495	-0.586408	0.526661	-0.05768	1.05309	-0.288137	-0.398651	0.0838897	0.716002	-0.0642158
ATP5EP2	0.105557	0.9097	-0.625622	1.05666	0.900589	0.467245	0.373446	0.967928	-0.00169973	0.267209	-0.304615
ATP5F1	1.83541	-0.466782	0.0161312	1.37711	0.201455	0.240591	0.808692	0.254059	0.716002	-0.974199	0.162082
ATP5G1	0.790075	-0.859327	-2.73174	-0.386451	-0.662461	-2.03062	-0.453711	-0.134605	-2.13559	0.649852	-0.973407
ATP5G2	-0.12997	-2.22076	-1.99616	-0.291028	1.03883	-1.11165	0.371862	-1.60599	-0.23997	-2.69015	-1.07125
ATP5G3	1.33512	0.996052	0.192503	1.03249	-1.82069	1.58942	-1.63887	0.441498	-1.26138	-0.0165836	-1.29346
ATP5H	2.081	1.98039	-1.76721	0.300007	-2.12133	0.310425	2.75676	-0.764657	-0.125256	3.26774	-4.21398
ATP5I	0.971493	0.0508542	-2.29523	2.33173	-1.94467	0.205654	1.30502	0.888706	1.13033	0.67956	-0.543232
ATP5J	1.36721	0.899401	-0.283067	-0.279066	0.307494	-0.214856	0.12362	0.348293	-0.393779	0.609448	0.93822
ATP5J2	-0.702072	1.02338	-1.20988	0.555974	-0.668006	0.269269	2.09288	2.36422	-0.176275	2.24419	-1.24316
ATP5J2-PTCD1	-0.807833	1.33552	-2.57884	1.29432	1.59299	1.30779	2.06793	5.16194	0.0800475	2.16141	NA
ATP5L	0.424861	-1.20236	0.611429	1.29274	0.757197	-1.43091	-0.177543	-0.559868	-1.66026	-0.317845	-1.14611
ATP5L2	1.04081	-1.57906	2.01802	1.17945	1.66865	-1.22177	-1.39685	-0.50877	-2.96703	-0.745644	NA
ATP5O	-1.04312	-1.36595	-2.59508	2.93105	0.448628	2.4779	0.243007	1.76807	0.219359	-0.195209	-1.71809
ATP5S	-2.28928	0.00403198	-2.12886	-1.04669	-0.566602	-2.20016	-0.60146	1.65478	-1.54658	-1.50697	-3.45781
ATP6AP1	-1.43012	0.898609	1.1236	0.269943	1.01507	-0.105015	-1.28198	0.521116	-0.776936	-1.70344	0.141643
ATP6AP2	0.438329	-0.526595	-0.94964	0.497745	-0.138328	0.0962088	0.561915	-0.437074	0.0214509	-0.791989	-0.300258
ATP6V0A1	1.00556	1.15727	-0.635525	1.12637	-0.775748	0.454173	1.77995	0.392459	1.3989	2.10714	1.56605
ATP6V0A2	-0.810606	-0.750793	-2.79353	-0.448561	-0.719897	0.264516	0.116727	-0.349573	0.193256	-0.548777	-0.0643742
ATP6V0A4	-0.70326	-0.854574	0.394717	0.426446	0.53696	0.22138	0.703327	-0.699299	0.993279	-0.0558579	-0.388075
ATP6V0B	1.11845	2.9263	-3.02922	-0.622454	-1.81673	2.37055	0.451401	-0.401028	-0.722273	0.707288	2.91164
ATP6V0C	-0.497283	-1.14096	-6.37674	0.0895541	-3.53901	0.967928	-1.23999	-0.0531643	1.59259	1.3375	-1.1877
ATP6V0D1	-0.898146	-1.25029	1.41236	0.408621	-1.07956	0.0923665	-1.32515	-0.386729	-1.29584	0.452589	0.0173987
ATP6V0D2	0.287926	-0.352742	0.129957	-0.360466	-0.0972514	-0.209747	-0.00935455	-0.529368	0.359622	-0.114799	-0.502432
ATP6V0E1	-0.0813673	0.332449	-0.0955481	0.648663	0.543694	1.15766	0.551616	1.41395	0.487843	0.542902	1.85719
ATP6V0E2	-0.475101	-0.377103	-0.103748	-0.544816	-0.338918	-0.457276	0.67441	1.26224	0.144851	-2.00725	-0.770203
ATP6V1A	0.00454653	0.264674	-0.340938	0.425653	-0.041994	0.0478437	0.870485	1.01705	0.0295118	0.481901	0.357126
ATP6V1B1	-1.137	1.01982	-1.0653	-0.528179	-1.0661	0.0118096	-0.460841	-0.0251673	0.756009	0.719171	-0.854178
ATP6V1B2	0.37713	1.41118	2.16458	2.72626	2.72824	2.89659	1.85521	1.87027	1.66389	2.47909	2.86054
ATP6V1C1	1.1438	0.478732	-0.194496	-0.764657	-0.433905	0.655001	0.065233	0.0459424	1.49119	0.499726	0.493388
ATP6V1C2	0.157408	-0.585615	-0.0998261	1.15885	-0.00490228	2.01128	-0.162768	-0.336106	0.133681	-0.807041	-0.57294
ATP6V1D	-0.426379	-1.46023	-0.521049	-1.76087	-0.614927	-0.679097	0.368297	-1.64759	-1.23286	-1.53945	-0.855762
ATP6V1E1	0.151704	-3.20786	2.52622	-1.70225	-0.42836	-5.92914	-0.498471	-2.38475	-0.782482	0.240908	-0.479854
ATP6V1E2	-4.55464	-1.86901	-1.28396	-2.60696	4.40141	0.128531	-0.695734	-1.03322	1.79461	1.246	-1.02569
ATP6V1F	0.541714	-0.142804	1.32522	0.922771	-1.31881	0.88831	-1.52875	-2.08529	-1.33704	0.185017	2.22954
ATP6V1G1	-1.29742	-1.82306	0.427634	-0.496887	0.0706597	-0.823281	-2.71867	-0.08822	-0.16253	-1.34615	-2.03934
ATP6V1G2	-1.31287	-0.616116	-0.099628	0.91683	2.17765	2.45492	-2.67985	-0.689792	-0.393542	1.37196	1.00199
ATP6V1G2-DDX39B	-0.661668	-0.0417563	0.965551	1.51654	-0.450146	0.731846	-0.806249	0.460511	-0.179721	-0.0955481	0.0778689
ATP6V1G3	-0.126841	-3.42454	0.411393	0.757197	2.1321	3.08989	-3.10804	-0.205785	-5.19237	-3.29857	1.46901
ATP6V1H	0.521512	-0.496094	0.135542	0.57776	0.146594	-0.0820011	0.946538	0.660547	0.523493	0.405452	0.085593
ATP7A	-0.5159	0.683521	-0.899334	-0.987667	-0.258825	-0.145379	-1.76048	-0.402613	-1.23405	-0.739306	-0.426775
ATP7B	0.629254	-0.437074	-0.516692	0.246651	0.91683	-0.627603	0.252593	-0.236682	-0.776936	-0.211688	0.618163
ATP8A1	-0.0262407	0.378873	-0.098004	-0.112581	-0.0265933	-0.431925	0.679164	0.0236374	-0.169145	-0.154331	0.0410702
ATP8A2	-0.977368	0.397133	-0.963108	0.387112	-0.0577988	1.01784	0.186007	-0.640279	-0.792385	-0.856951	-0.513127
ATP8B1	-0.0546695	-0.46599	-0.664441	-0.173503	-0.569375	0.424069	-1.04827	-0.0970533	-0.131871	-1.6662	0.187948
ATP8B2	-1.52519	-1.73631	-1.51291	-0.358169	-0.550362	-0.277719	-0.426775	-1.02015	1.08518	-2.32177	-1.34733
ATP8B3	0.756801	-0.332263	0.28551	0.41179	0.706495	0.744522	0.134473	0.434764	0.498934	0.196306	-0.152073
ATP8B4	0.849887	-2.91435	-1.381	-1.4226	0.0143249	-0.043935	0.321199	-0.410535	-0.429548	-1.61709	-2.08291
ATP9A	0.641929	0.0391016	-0.976972	0.239086	-0.463613	-0.566998	0.421296	0.463284	0.0499035	0.341837	0.323853
ATP9B	1.27729	1.31413	0.505668	0.0682434	1.09548	-0.698111	0.523493	0.547259	-0.609382	-0.719897	-0.754754
ATPAF1	0.769081	0.592416	-0.33159	-0.143081	0.696197	0.375031	-0.39164	0.384894	0.452193	-0.0741978	-0.231255
ATPAF2	0.523889	0.289273	-0.239257	-0.309487	-0.255101	0.159269	0.787698	0.462888	0.562707	-0.507582	1.44682
ATR	-0.522634	-1.82346	8.01789	-0.690584	-1.40239	2.65298	0.440309	0.342153	0.62767	-2.43901	0.676391
ATRN	1.45514	0.397926	0.653417	-0.515108	0.98813	-0.390214	-0.898146	0.539733	0.854641	0.57063	0.541714
ATRNL1	-1.01104	-2.65133	0.496953	-2.25086	-0.208637	0.0923665	-0.272649	1.286	-1.02134	-0.470743	-0.994797
ATRX	1.43177	4.29842	2.06634	1.33789	2.22162	-0.902503	1.42543	1.73361	0.752048	1.35968	-0.166769
ATXN1	-0.433905	0.458531	0.150634	-0.568186	-0.313963	0.483089	-0.769014	-0.152073	-1.08828	0.833251	-2.41525
ATXN10	0.475563	0.653417	0.532603	0.999221	0.75799	0.614598	0.370238	-0.225472	0.0980309	0.658962	0.498538
ATXN3	-0.426379	0.153526	-0.908841	0.429615	-0.167165	0.67243	0.289273	-0.515108	0.986941	-0.260884	-0.620473
ATXN7	-2.61053	1.33591	0.992883	-1.01738	1.24719	-1.24712	-1.39447	1.25511	-0.974595	-0.462029	1.57833
AUH	-0.0999053	0.653021	-0.320935	-0.121652	1.22183	-0.0543923	-0.0693256	0.0631336	-0.10965	-0.1228	0.569441
AUP1	1.01784	4.12809	3.15129	-1.75572	-0.614531	-2.23185	1.5716	-1.38774	-1.71413	0.720755	1.83343
AURKA	0.60628	-0.155994	2.20221	1.36008	0.0360238	0.605091	1.01348	0.179075	1.46544	-0.934588	-0.162926
AURKAIP1	-0.364031	1.20718	-0.0153556	-0.0199148	-0.079268	0.67243	1.01784	1.13509	0.24166	-0.500848	1.10102
AURKAPS1	0.363662	0.702138	2.7116	2.72666	0.912473	0.581721	0.641137	-1.23207	2.4268	-0.363596	0.653813
AURKB	-1.37189	-1.06966	6.95236	-0.141655	-4.93886	-1.24514	-1.5034	-1.20909	1.17351	-1.70621	-2.27463
AURKC	-0.602648	1.00754	3.04671	-1.06927	-0.437074	-1.03441	-1.02728	0.0181592	-0.108699	0.599942	NA
AVIL	0.389607	-0.494114	-1.10095	0.236115	0.377368	1.7756	1.06339	-0.891412	2.46166	0.000707552	1.01467
AVP	-1.7276	-1.9419	0.835231	-1.55252	-2.30473	-2.54161	-2.38594	-1.21385	-1.22811	-1.34615	-0.507582
AVPR1A	-0.442224	-1.12314	0.822159	0.0526763	0.858206	0.990902	0.129205	-0.203884	0.0972783	-0.650577	-0.618889
AVPR1B	-1.18018	1.62626	-0.632356	-1.98468	1.00595	-2.0025	-1.47924	0.475959	-1.36952	0.568649	-0.930231
AVPR2	0.159864	-0.687812	-1.42101	-2.13797	0.913661	-0.979349	-1.61273	-0.856555	-2.09598	-1.01896	-0.855762
AWAT1	0.349561	-1.21939	0.430803	0.375664	2.05683	-0.48738	0.540921	-1.03877	-1.24633	-0.134129	0.375744
AWAT2	0.0127207	0.261307	-0.265321	0.686294	-0.034048	-0.318518	-0.475497	-1.73156	-0.474705	0.782549	0.278657
AXIN1	0.240432	0.817406	-1.66502	0.480317	-0.469555	-0.184237	0.158596	1.53318	0.823744	0.624105	1.08636
AXIN2	-0.136585	-0.877944	-0.672363	-0.158332	-1.07917	-0.878737	-0.496887	-0.82447	-0.556303	-0.902107	-0.0417167
AXL	-1.259	-1.23642	2.98492	-0.565018	0.771854	0.268279	0.24273	-0.327074	0.256752	-0.662857	-0.431529
AZGP1	-0.403405	-0.337413	0.192028	0.307177	-0.172591	-0.348702	0.378081	-0.387917	0.531019	0.771854	0.148574
AZI2	-0.748813	-0.0858038	-1.0554	-0.452126	0.689067	0.245146	-0.118324	0.309435	-0.13298	1.19094	0.164062
AZIN1	-0.566206	-0.916367	-1.17582	-0.470347	1.06299	0.362949	1.1129	-0.424002	0.854641	0.86177	0.475167
AZIN2	0.829686	0.819387	0.720359	0.322388	0.0774728	-0.498867	-0.0695633	-0.231453	-0.378608	-0.56581	-0.841898
AZU1	0.276201	-0.115195	-0.135357	0.15717	-0.349811	0.201336	0.187354	0.0414664	0.808296	-0.272451	0.196306
B2M	0.553201	-0.662857	0.679164	-1.25187	-0.751982	0.170004	2.00811	1.60685	-0.846652	2.17765	-0.620473
B3GALNT1	1.59933	0.435556	1.40999	0.700554	0.932278	1.03249	0.131977	0.478336	2.03703	-0.363516	0.319694
B3GALNT2	0.863751	-0.209469	0.759178	-0.635129	-0.240802	-1.39051	-1.46854	-1.12116	-0.626019	-0.215332	-0.953998
B3GALT1	0.728678	-0.770599	-0.787631	0.908511	0.553993	0.65104	0.077037	-1.60441	0.496953	1.38899	1.26145
B3GALT2	0.475563	-0.408158	0.652624	0.385805	0.131304	0.206723	0.256396	-0.572148	0.586078	0.233104	0.100487
B3GALT4	-0.601064	-0.928647	-0.283463	-0.0353631	0.153447	-0.294673	0.0314804	0.380022	0.2213	0.332488	-1.34654
B3GALT5	-0.808625	0.112014	-2.13401	2.68031	-2.07895	-1.10056	-0.75515	-0.74089	1.5613	1.06418	1.03844
B3GALT6	1.02418	0.130631	-1.36793	0.479524	-0.999946	0.099338	-0.380074	-0.446977	0.801166	0.504875	0.449024
B3GALTL	0.338351	0.00994789	-0.99955	0.3069	-0.149934	-0.789612	0.152932	-0.262825	0.30377	0.601526	0.804335
B3GAT2	-2.54398	1.77045	0.240868	-1.47686	-0.645824	-0.962316	-0.563037	0.241977	0.314465	-2.0532	1.31254
B3GAT3	0.754425	-0.432717	-0.0339292	0.432783	0.899401	0.90455	1.01388	0.483882	-0.884282	-0.236524	0.205179
B3GNT2	0.323774	0.968324	-1.49271	-1.11006	-0.515504	0.281509	-0.332343	-0.691377	-0.095152	0.653417	-0.722669
B3GNT3	0.516759	-1.31485	-0.319865	-0.0644138	-0.00985365	0.692235	-0.0919831	-0.686623	0.374001	-1.73988	-0.616116
B3GNT4	-0.860912	-0.60344	-0.111353	0.559142	0.192384	0.0980705	0.410205	0.23663	0.536168	0.517947	0.448232
B3GNT5	0.5635	0.311732	-0.0864376	0.685898	-0.0845362	0.301473	-0.024886	1.694	0.125561	0.343263	0.147822
B3GNT6	-1.50776	0.129165	-0.891808	-1.71255	-2.35979	-0.155836	2.76983	0.00546788	2.62169	0.661339	-0.499659
B3GNT7	3.74664	1.30185	0.541318	2.50127	0.91683	4.84505	1.83422	0.247642	4.17959	2.89421	3.30339
B3GNT8	-0.442224	0.900589	-0.761092	0.147188	0.151347	-0.505205	-0.352663	0.693424	0.218567	1.13192	1.14895
B4GALNT1	-0.117849	0.569837	-1.32634	-0.158609	-1.81831	0.183868	-1.71928	-3.54218	-0.464802	-2.33365	-1.54658
B4GALNT2	1.02576	-1.01817	0.0620245	2.16378	0.583701	2.11427	0.782152	1.16361	0.772646	-0.144349	0.291649
B4GALNT3	0.845134	0.0600439	-0.365299	0.750067	-1.49825	0.379942	0.975058	1.22065	0.483089	1.76569	-0.440243
B4GALNT4	-0.705637	1.74074	-0.605817	0.56548	0.483485	-0.410931	-0.151003	0.809088	0.519135	0.61341	0.611825
B4GALT1	0.535376	0.203673	-0.275699	0.28951	-0.187881	-0.385144	-0.0357989	0.156457	-0.0052152	-0.181742	0.425257
B4GALT2	-1.56876	1.42068	-0.341889	-0.0570066	-0.303902	0.747295	1.05111	-0.538478	-0.136862	-0.0154705	0.72947
B4GALT3	-0.450938	0.0876528	-1.31604	0.491408	-0.132743	0.647475	-0.324618	0.438329	0.380893	0.607468	0.687482
B4GALT4	0.426842	1.79897	4.60739	-3.66379	2.40185	3.22417	-3.62972	5.94228	-2.05518	-0.640675	0.72947
B4GALT5	0.324606	-0.426775	0.203555	0.0170303	0.832854	-1.08471	-0.115195	0.388538	-0.600668	-0.0276271	0.683521
B4GALT6	0.875238	-3.08467	0.890687	1.54189	-0.151479	2.1828	0.75284	-1.42418	0.677975	-0.848632	-0.727027
B4GALT7	-0.158609	-0.260528	1.63696	-0.840314	1.00239	1.01784	0.690255	0.616578	-0.41608	0.103141	1.65756
B4GAT1	-0.4854	-1.6666	-1.50736	0.409809	0.85979	0.61539	0.454569	-0.300733	0.189017	-1.38021	-0.748417
BAAT	-1.015	-0.476685	-0.497679	-0.940134	0.521116	1.13984	0.246493	-1.65511	-0.0353592	-1.35803	-0.212163
BACE1	-0.820905	-2.40297	-2.67074	-2.4814	-2.56537	-2.22076	-1.05659	-0.294435	-1.9926	-0.965881	-0.500848
BACE2	2.59	-0.463217	-1.58777	0.384933	-4.38827	-1.21187	3.486	2.59673	3.59136	6.3978	-1.79177
BACH1	-0.0608092	-0.347672	-0.759508	-0.79595	-0.402613	-0.0745939	0.274379	0.181333	-0.542439	0.887122	-0.803476
BACH2	-0.962316	-0.126445	-1.14017	0.864939	0.064005	-0.469555	0.689859	0.0621829	0.442686	0.4209	0.0861476
BAD	0.129007	-0.032836	-0.455295	-0.835165	-0.910029	-1.14057	-0.857743	0.521512	-0.986479	-0.0458363	-0.332976
BAG1	-0.16459	1.18777	-0.140427	1.45197	-0.144943	0.437141	0.41179	-0.237633	0.733035	0.437141	2.21449
BAG2	0.380616	-0.283542	-0.487776	0.634007	-0.175879	0.822556	0.799185	0.207634	0.0487548	-0.827639	-0.222858
BAG3	-0.405385	0.555974	0.0696298	0.662527	0.188106	0.482693	0.304483	0.699762	0.886725	0.206525	-0.331867
BAG4	-0.522634	-0.346048	-0.0941221	-1.04154	0.490615	-0.593141	-0.448957	-1.04827	-1.12274	-0.290553	-0.677513
BAG5	-0.0056232	2.00455	-0.171958	0.372099	0.281192	-0.0253693	-1.73909	-0.204676	-1.03797	0.039668	-0.957959
BAG6	0.223439	3.00195	0.00730979	-0.0783173	0.0816715	0.839588	-0.5872	0.292085	-0.923497	1.15529	0.445063
BAI1	-0.707617	-0.445789	-0.470347	-0.125534	-0.0831102	-1.4527	-0.74604	-1.26178	-1.66937	-0.875568	-1.32198
BAI2	1.23372	0.22233	0.157329	0.022762	0.567065	0.100883	0.531415	-0.696922	-0.210499	0.672826	0.633611
BAI3	-1.08155	-0.637902	0.107973	0.691443	0.564688	0.577364	-0.127356	0.380101	-0.632356	1.04557	0.295848
BAIAP2	0.265823	-0.749209	-0.186495	-0.0368802	0.794432	-0.163402	0.0872171	1.07488	-0.512335	0.340054	-0.636714
BAIAP2L1	-0.63711	-0.262548	-0.411723	-1.16592	-0.348385	0.0170264	0.489427	-0.882302	-0.287146	0.475167	-0.000188172
BAK1	-0.887847	-1.11244	-1.86069	-1.01777	-0.0377398	-0.614531	-0.318003	1.00516	0.971493	0.57776	1.13746
BAP1	-0.40895	3.57156	0.503291	-0.127712	5.75214	1.3272	0.246691	2.88431	-0.643051	3.35687	0.604299
BARD1	0.117638	-0.823281	-0.524218	-0.169264	-0.477081	-0.523822	-0.423606	0.424069	0.0452294	-1.04629	-0.143596
BARHL1	-0.917952	-4.32489	-3.43127	-2.97812	-6.88772	-5.17653	-3.02843	1.29313	-4.01197	-1.95932	-3.76915
BARHL2	-0.820509	-0.435094	-0.443016	-2.4402	0.666092	-0.938945	-2.26235	-1.63135	-0.368032	-0.605817	-1.25148
BARX1	0.185452	-1.48043	0.454569	-0.871211	-2.01716	-2.44139	-2.34514	-2.04251	-1.13145	-1.20632	-2.45486
BARX2	0.0028999	-0.470347	-0.782086	-0.250744	0.698177	0.402679	-2.36613	0.149921	0.0458632	0.861374	0.539337
BATF	-0.948056	1.72687	-1.29307	-1.18731	-2.52735	-0.893393	-0.542043	-0.130366	-0.708409	-2.15144	-2.55428
BATF2	-0.0843382	1.54546	0.647079	0.171074	0.854641	0.942973	0.425257	0.810276	0.422485	0.90257	1.19331
BATF3	0.998032	0.281232	0.0334174	0.181016	0.273983	-0.281641	-0.194179	-0.355396	-0.126762	-0.554323	0.102824
BAX	-0.0947559	0.617371	1.20005	-1.64085	2.01722	0.423673	0.323457	0.328527	-0.597895	-1.12512	-0.781294
BAZ1A	0.937427	-0.135436	-0.0278648	-0.346999	-0.160669	-0.431132	0.576175	-0.782878	-0.37841	-0.244327	0.404263
BAZ1B	1.03012	-0.784859	0.576175	0.114113	-0.355475	0.373723	-1.20236	2.83876	-1.13066	-0.00344459	0.188225
BAZ2A	1.53159	-0.0197128	-0.382847	1.79104	0.12766	0.396302	0.818991	1.67419	0.562311	2.28222	2.19587
BAZ2B	0.36691	0.90455	-0.626811	-1.01223	-0.0619976	-1.3814	-1.21147	-2.2263	-1.19285	-1.34694	-0.635921
BBC3	0.675995	1.15331	0.0620245	-1.40041	-1.04986	-1.97596	2.37372	-3.73746	-0.639486	-1.22414	-0.790404
BBOX1	0.964759	2.93263	-0.214143	-0.780105	-0.41608	-1.38893	-0.920724	0.977831	-1.789	-0.994005	-2.08846
BBS1	-1.08392	0.0669758	-0.0281856	0.185571	0.508837	0.0150656	-0.650973	1.23689	0.996844	1.85442	0.692632
BBS2	-0.640279	-1.21939	-1.48241	-1.85436	0.0691148	-1.59609	-0.792781	0.148931	-1.86624	0.756009	-0.267143
BBS4	0.405056	0.855829	0.327537	-0.174057	0.996844	-0.308536	0.118945	-0.0791095	0.50844	1.07884	0.569837
BBS7	-0.0774459	0.881576	0.918414	-0.728611	-0.170096	1.03329	0.235798	0.896628	0.343579	0.816218	-0.45173
BBX	-0.480646	-0.854574	-1.37902	-1.17305	0.925148	-0.917952	-0.489361	-1.08947	0.321793	-0.999946	-0.102005
BCAP29	-0.131475	0.171272	-0.97103	0.381329	0.0270004	0.526661	-0.900523	-1.13502	-0.413308	-0.142012	0.0959711
BCAR1	-0.149815	0.912076	-0.199883	1.08201	0.935447	0.297829	2.26638	0.729074	2.02752	1.12756	0.937427
BCAR3	0.687482	0.885933	-0.598291	1.15014	-0.680682	-0.858535	0.88316	1.14459	-0.633941	-0.140903	-0.145379
BCAS2	-2.06865	2.02871	0.215319	-1.41111	-0.267539	-1.02292	0.146277	4.84901	-2.15976	0.0512899	1.48881
BCAT1	-1.36358	0.965551	-0.309606	-1.46458	-0.131079	-0.578089	-0.395879	-2.03261	-1.03401	-0.880321	-2.28612
BCAT2	-1.80682	0.406244	-1.47449	1.01982	-0.928647	-1.88406	-1.86584	-1.20117	-1.61035	0.338866	-1.88842
BCCIP	-0.713163	-0.673552	-0.833184	0.874446	-1.54658	0.755217	0.742145	1.40721	-0.497283	-2.04409	-2.1653
BCHE	-0.555115	-0.528576	-0.356783	0.000238637	-0.94766	-0.19006	-0.275382	-0.477477	0.28036	-0.221709	-0.7908
BCKDHA	-0.589576	0.107617	0.951291	-0.212757	0.227836	-0.00819791	-1.06412	-0.418457	-0.247932	-0.125058	-0.831204
BCKDHB	-0.265717	0.0581426	-1.05817	-0.118206	0.466453	-0.0775251	0.242175	0.550428	0.0283155	0.682333	0.574591
BCKDK	0.0391372	0.751256	2.57138	0.0669758	0.0309021	1.31373	0.269784	0.750464	0.17753	0.0776708	0.230094
BCL10	-0.0694444	-0.542439	-0.793969	0.385488	1.27412	1.95622	-1.60085	0.326745	-2.21798	-0.799119	0.71521
BCL11A	-0.828035	-0.38253	-1.27445	-1.51964	1.23213	-0.597895	-1.51925	0.447439	0.0336749	0.328171	0.672034
BCL11B	0.441498	0.643118	-1.3917	0.265467	-0.729007	-0.0172847	-0.67989	-0.816944	0.377328	0.135503	-0.391403
BCL2	0.297037	0.318862	-1.7787	-1.32594	-1.25266	-0.348187	-0.692961	1.58388	-0.906464	-0.376667	0.366712
BCL2L1	-6.26187	6.25124	-5.36666	0.640345	3.16357	8.37439	2.00415	5.0946	1.18024	6.5404	6.92859
BCL2L10	0.896232	1.8564	-2.98842	0.897817	-3.59882	-0.0402907	1.64409	2.50642	1.77837	7.30093	3.81596
BCL2L11	0.85979	0.123659	0.363068	-0.843087	-0.0480149	-0.234424	0.020631	-0.4141	-0.32244	-0.745644	0.0318884
BCL2L12	0.0954958	1.04636	-1.69116	-0.285602	-2.28691	-0.971426	1.57081	1.08003	1.10062	0.990506	2.43948
BCL2L13	-0.801099	-0.0196178	0.466057	-1.12591	-0.187129	-0.407762	-0.0916662	-0.878341	-0.849821	-0.0718607	-0.239178
BCL2L14	0.573402	0.806315	0.376575	-0.384193	-0.0360326	0.135622	-0.00960806	0.924356	-0.424399	1.30106	1.53437
BCL2L2	2.63951	-4.52691	1.03408	0.224073	0.54409	0.024703	1.88651	2.46998	2.52741	-1.37784	0.553993
BCL2L2-PABPN1	0.538545	-0.713163	0.0712538	-0.0306573	-0.0286887	0.347739	0.309514	0.989714	0.582513	-0.474705	0.447043
BCL3	-0.626811	-0.145299	-0.935777	1.17113	-0.741683	0.882368	0.750464	-0.522634	0.236986	0.353363	0.289708
BCL6	0.0142615	0.160854	-0.453315	0.207001	0.240274	-0.00563508	0.271765	0.782945	0.57261	0.170202	-0.182217
BCL6B	1.30462	-1.22929	-0.499659	0.734619	0.574195	1.9586	-0.815755	0.396658	-0.0805355	1.91859	-0.730988
BCL7A	0.821763	-0.319667	-0.051976	1.03962	-0.470743	0.905343	1.0218	-1.96051	-0.296772	-0.400632	0.217022
BCL7B	0.17955	-0.0958254	-0.709598	0.0557659	0.80077	0.290738	-0.282868	-1.84881	-1.45072	-0.825658	-0.140269
BCL7C	-1.31565	1.00001	0.48507	-0.250387	1.48446	-0.398651	2.29054	0.26	-1.3303	-1.33743	1.27293
BCL9	-0.742079	-0.884678	0.373446	0.0703428	-1.15601	-0.151122	-0.614531	-0.652162	-0.488965	-0.287028	-1.02728
BCL9L	-0.825658	1.42108	-0.612947	-0.63196	-0.429944	-0.561849	1.29155	1.17391	-1.40834	0.8384	2.31708
BCLAF1	-2.56181	1.89403	-0.488965	-0.761884	0.387785	2.42839	2.54365	1.87264	2.44859	5.25701	2.52345
BCO1	2.33886	1.22065	2.65773	-2.79274	3.11564	-3.47167	1.12439	1.00437	-1.27168	0.0194743	1.4286
BCO2	-0.529368	-1.96329	-0.531744	-1.44161	-1.076	-0.786443	-0.521049	1.52288	-1.06847	1.10617	1.11687
BCOR	-2.3285	-0.699299	-0.573732	0.192939	-1.56242	-0.744455	0.374714	-3.64873	0.450212	-3.80876	-3.45939
BCORL1	-0.810606	0.240591	-0.447373	0.0341185	-0.136466	-0.586011	0.106151	0.352135	-0.318756	0.877615	0.0899898
BCORP1	0.191949	-0.766638	-0.317805	0.034685	0.385488	0.915641	-0.301169	0.595981	0.0619056	0.322229	-0.0764556
BCR	-0.233077	-3.05378	4.94408	0.504083	-2.35029	-1.38061	-0.99757	-2.6743	-0.0475792	-1.2998	-0.540459
BCS1L	-0.181227	0.518739	0.0718876	0.32417	0.363187	0.834439	0.602715	-0.0625521	0.630046	-0.0788322	-0.177781
BDH1	-0.0577988	-0.534517	-0.16257	0.214487	-0.593934	-0.108818	-0.153459	0.348214	0.0747792	0.136216	0.0536665
BDH2	0.101398	0.059529	0.31193	0.0514087	0.19789	0.199356	-0.106203	0.502499	0.192186	-0.131317	0.218131
BDKRB1	-0.0948351	0.641137	-0.49451	0.489427	-1.87852	1.19569	0.542902	-1.52677	-1.06134	-1.10848	-0.999946
BDKRB2	-0.296217	1.43375	0.200742	-0.647012	1.07567	-0.701676	0.43516	1.84848	0.515174	0.1521	0.487843
BDNF	-0.0564916	-0.361377	-0.114957	-1.18295	-0.173027	1.02695	-0.284453	-1.20949	-0.584823	-0.597895	1.4591
BDP1	1.02021	-0.147795	-0.964693	-0.613739	-0.912802	-1.16275	0.85979	-0.893393	0.183274	2.06515	-0.531744
BECN1	-0.929043	-0.510354	0.107617	-1.94744	-3.17301	-1.74344	2.74329	-1.60916	-0.128702	1.88215	0.790075
BEGAIN	-0.772579	0.0923269	-1.29742	0.898213	-2.24888	0.599942	0.23968	-0.38451	0.254217	-0.177662	-0.788028
BET1L	2.44898	-2.00805	0.900985	4.71434	0.970305	1.246	1.52209	-2.57765	2.13883	1.56883	NA
BFAR	0.335301	-0.823677	-0.140507	-1.03678	0.619351	0.254653	-1.06927	0.0930795	0.00284365	0.117995	-1.16394
BFSP1	-0.199963	-0.675136	-0.591161	0.755613	-1.00747	0.0826222	-0.144626	-0.62285	-0.548381	-0.39267	-1.59134
BFSP2	-0.328421	0.70095	0.0362773	-0.157104	-0.172156	-0.53729	0.921187	0.224905	0.404263	0.192107	0.957233
BGLAP	-0.50164	0.659358	0.21829	0.179233	-0.188396	0.381249	0.247087	-0.350999	0.988922	0.188304	0.201614
BHLHA15	-0.577693	-1.20038	-1.09501	-0.584427	-1.08392	-0.639486	-0.513919	-0.593538	-0.408554	-0.693357	-0.878341
BHLHE22	-0.704448	0.569045	-0.785651	-0.202735	-0.907257	-0.295306	0.0487944	-1.08868	0.401491	0.105715	-0.519069
BHLHE23	1.23649	-2.59904	-0.848632	0.180699	0.458134	0.701742	-0.906861	-1.18255	-1.03956	-1.66105	-2.38237
BHLHE40	0.887914	-1.82306	-0.355317	0.262535	-0.77456	0.460907	-0.00311226	-0.924685	0.464472	-0.64424	-0.266866
BHLHE41	-1.71176	0.785717	0.25905	-1.69591	1.92453	-1.97358	-2.01201	0.325754	-3.74578	-3.23401	-1.40556
BHMT	0.0344552	-0.621661	-0.181029	-0.309923	0.866128	0.0562413	0.0901879	0.0975159	0.476355	0.433972	0.102665
BHMT2	0.606676	0.529434	0.920395	-0.454899	1.20044	-1.21464	-0.203963	-0.0794264	-1.41824	-0.764261	-0.45886
BICD2	-0.152588	1.09033	-0.0922604	0.834835	0.0496262	0.886725	0.525473	0.0617076	0.491408	0.493784	0.964759
BID	-0.490549	-1.2083	-0.452522	-0.585615	0.569441	-0.67474	0.162755	-0.0329469	0.180937	-0.805852	-0.8316
BIK	0.215477	1.2052	-0.204518	0.510421	0.920395	-1.25346	-0.845067	0.782152	-1.14294	0.766704	-1.66541
BIRC2	-0.492926	-0.504413	-1.31406	-0.424399	1.01863	-0.996777	-1.9106	1.23966	-2.06627	-1.0043	0.244988
BIRC3	0.574591	-3.01377	0.60113	-0.00971501	-1.53034	0.648267	-0.754358	-0.997966	-2.09638	-2.62677	-2.56815
BIRC5	1.32522	-3.18806	0.893855	-0.158015	-0.482231	-0.0446083	-0.547589	-1.55252	-0.535309	-1.34417	-2.94841
BIRC6	0.395787	0.262852	0.56548	-0.554719	-0.871211	-0.199329	0.60113	0.856225	-1.16354	-0.131594	-0.914783
BIRC7	-1.1469	-2.06231	-1.91654	0.155506	-0.295821	-0.500056	-0.143002	-1.12591	-1.78702	-1.08868	0.107696
BIRC8	0.316882	0.481901	1.99702	-2.37049	-1.49667	-1.16037	-1.64561	-1.06847	-3.99216	-3.02605	-1.8496
BIVM-ERCC5	-0.114759	-0.435094	-0.376509	0.0510918	-0.277917	-0.583635	-0.352465	-0.27154	0.198762	0.0441995	0.205218
BLK	0.434764	-0.0317902	2.65377	-0.237791	-0.126524	-0.615324	-0.457672	-0.048411	0.274854	0.622916	0.872069
BLM	0.600734	0.293551	-0.131554	0.319179	0.376417	-0.0269577	0.0835728	0.731846	0.052597	0.307454	0.143702
BLMH	0.403867	-0.411327	-0.232404	0.502499	0.0298841	1.2456	-0.11064	-0.831204	-0.131396	-0.0577592	0.151545
BLNK	-0.337769	-0.219927	-3.05219	-1.37546	0.770665	-1.61511	-2.4402	-0.0856453	-3.48593	-1.82702	-1.35763
BLOC1S1	1.78035	1.08755	-0.300416	-0.143873	0.30179	-0.135951	0.194127	-0.219134	-0.985686	0.794432	0.869693
BLOC1S5-TXNDC5	-0.717916	0.268833	0.194365	-0.468367	-0.542835	0.486654	-1.01341	0.95446	-0.545212	-0.117532	0.324328
BLVRA	-0.0227351	2.02752	0.0995757	1.21589	-0.174572	-0.961128	-0.47312	1.1034	-1.36358	-0.592349	0.12659
BLVRB	-1.81197	-1.96844	-2.00369	-1.68482	-1.2186	0.893063	-1.60798	0.347818	-2.58597	-0.655727	-0.988855
BLZF1	0.109162	-0.969842	-0.120186	-0.627999	-0.391918	-0.304417	-0.920328	-0.355277	-0.669195	-0.736533	-0.894185
BMI1	-0.0324557	0.612617	-1.03401	-0.792781	-0.321093	-0.284572	-0.79793	0.713229	-0.615324	-0.388115	0.71521
BMP1	-0.151003	0.111815	-0.498867	-0.648201	-0.709994	0.821367	0.156219	1.28363	-0.209192	0.847511	0.393687
BMP15	0.755613	0.318506	-0.837937	0.105676	-0.812586	0.106825	1.04992	-0.952017	0.2173	0.868108	1.82234
BMP2	0.641533	-0.00601535	-0.0665132	0.394796	0.0235741	0.650644	-0.0237769	-0.468763	-0.147478	0.00135943	0.0694317
BMP2K	0.580929	0.492596	3.46936	-0.150251	0.0897918	-0.0312277	-0.570167	-0.270668	0.127858	-0.721481	0.206565
BMP3	-0.633149	-1.48954	-1.30614	-0.0806543	0.120728	0.0590536	0.163547	-1.3814	0.0543003	-0.299109	0.111182
BMP4	1.06696	0.010138	-1.06174	-0.236286	-0.356743	-0.600668	1.33552	-0.938549	-1.15601	-1.67492	0.00679485
BMP5	0.0685603	-0.820905	-1.25029	1.74826	-0.890224	0.503291	0.661735	-0.187644	-0.241237	0.935051	0.620936
BMP6	1.16994	0.330745	0.305791	0.468829	-0.11979	-0.198299	0.388578	-0.629584	-0.397067	0.0154697	0.0441599
BMP7	0.34354	-0.408158	-0.824074	1.03249	0.441102	0.517551	0.17852	0.0835728	0.664508	0.253148	0.297829
BMP8A	0.0569543	0.111221	-0.340819	0.0199061	-0.123157	-0.00110239	0.0423378	-0.845463	-0.219095	-1.21266	0.132294
BMP8B	-0.147161	0.054023	-0.835561	0.435952	0.0424962	0.200306	-0.194496	-0.698111	0.0808397	-1.01302	0.469622
BMPER	-0.37841	2.9362	0.87405	0.124531	0.548844	0.435556	-0.302991	1.15727	-0.81021	-1.04788	-1.20077
BMPR1A	0.184422	-1.13858	3.33983	0.308524	-0.0101111	-1.0356	0.576967	-1.28396	1.04675	-0.683058	-0.671571
BMPR1B	0.143425	0.527454	0.907719	-0.0118302	-0.065721	-0.174651	-0.416872	-0.0856849	-0.37948	0.0523198	0.192939
BMPR2	0.671638	2.40541	4.77375	-0.20325	0.764724	1.12994	0.348967	-1.57312	-0.007374	-0.596706	0.77225
BMX	2.13962	-0.114046	1.47772	0.384339	-3.09893	-0.839918	1.85046	0.768289	1.92849	2.91877	0.497745
BNC1	0.879199	0.0218708	-0.513523	1.11409	0.836816	1.12677	1.03408	0.148574	1.70469	0.927129	1.00239
BNC2	-0.96905	-0.0191583	0.437141	0.553201	-0.0983209	1.23689	0.35063	-0.0303801	0.186284	-0.720293	-0.418853
BNIP1	0.863751	-0.73376	-1.13542	-2.2568	-1.61194	-2.07142	-0.707617	1.82709	-2.38514	-2.69688	0.185928
BNIP2	0.685105	0.343936	-0.398255	-0.28683	0.518739	0.569837	0.748087	-0.337413	0.594396	-0.491341	0.0950996
BNIP3	0.488239	1.35889	-0.974595	0.31502	-1.40715	0.67243	0.145524	-2.22274	0.806315	-1.37982	1.55576
BNIP3L	0.117916	-0.592745	0.303889	0.72432	0.0949016	-0.233909	0.222409	-0.490945	1.37909	0.108171	-1.5549
BNIPL	-1.06491	-0.5464	-1.15324	0.0342413	0.607072	-0.271777	1.73282	0.539337	0.322427	1.11488	-0.757527
BOC	-0.250784	0.0119166	-0.306001	-0.203092	-0.448957	0.687878	-0.271302	0.197692	0.109122	0.0034497	-0.354961
BOK	-0.657707	-0.568186	0.752048	0.67243	0.664508	1.14063	0.941389	0.836816	0.107181	0.548844	1.26343
BOLA1	-0.753962	0.175035	-0.243099	-0.365259	-0.675928	-0.453711	0.437537	0.921187	-1.02332	-1.11284	-0.250863
BOP1	-0.324618	-0.753566	-2.58637	-0.661668	0.224588	1.70311	-0.610966	-0.323707	0.392459	-0.338799	-1.12868
BPGM	0.72947	-1.1477	-0.53927	0.454966	0.245701	1.17509	-1.23563	0.759574	-0.0103924	1.23491	0.434368
BPHL	0.0888015	-0.735741	0.0438826	-1.57074	-0.111828	0.0296346	-0.921517	0.126313	-0.392631	0.0943074	-0.0741978
BPIFA4P	-0.52303	-0.309883	-0.374211	0.12461	0.118193	-1.15166	-1.3818	-0.442224	-0.736137	-1.31644	-0.489361
BPNT1	0.446251	0.675995	-0.0243632	1.04834	-1.03441	-0.380074	-0.0218201	0.489427	1.42821	1.0111	0.756801
BPTF	-0.0241611	-4.03573	0.521908	-0.603836	-3.40909	-1.79454	3.13505	-4.82795	-1.69433	-2.88503	-1.55688
BPY2	-0.566602	0.882368	-0.370646	-0.101688	-0.887847	-0.263499	-0.461633	0.308999	-0.10854	0.14291	0.0871774
BPY2B	-0.566602	0.882368	-0.370646	-0.101688	-0.887847	-0.263499	-0.461633	0.308999	-0.10854	0.14291	0.0871774
BPY2C	-0.566602	0.882368	-0.370646	-0.101688	-0.887847	-0.263499	-0.461633	0.308999	-0.10854	0.14291	0.0871774
BRAF	2.50998	1.70707	3.73872	1.13073	3.00829	1.89641	-1.43686	-1.83415	1.40008	0.910096	0.276835
BRAP	1.57002	4.1677	-0.220719	-1.08353	2.64228	-1.02054	1.24402	1.25194	0.97585	0.134315	1.05864
BRCA1	0.523889	-0.909237	2.09407	-0.115552	1.45395	0.203119	0.264318	-1.19325	1.18896	-0.0529266	1.74628
BRCA2	-0.735345	0.121203	-0.288771	0.675995	0.926733	0.960006	-0.368785	0.0878508	0.740957	0.0905444	0.416939
BRCC3	-0.025096	0.691443	0.663319	-0.535309	0.822556	-1.47013	0.188582	0.462096	-0.00401103	-0.509958	-0.784066
BRD1	-0.123513	0.919206	-0.770995	-0.792781	0.330151	-0.676325	-0.859723	-2.21997	-0.399444	0.247879	-0.912802
BRD2	-1.2384	-0.592745	2.26836	-2.33286	2.89896	-3.37185	0.488635	1.85759	-3.64319	-0.939738	-0.629584
BRD3	-0.241435	-0.964296	1.65439	-0.273798	-0.687812	0.0213994	0.220983	-0.517088	-0.0423901	0.500914	-0.434697
BRD4	0.402283	-0.0574819	5.99773	1.28204	-3.29738	2.90134	1.75896	0.0672927	1.17826	-0.912406	-1.6868
BRD8	1.44445	-0.835165	-1.36833	0.192978	-2.59904	-0.335036	1.05071	-0.873191	0.746106	1.09746	-1.29465
BRDT	0.878011	0.326428	0.267645	1.23689	-0.261875	0.360731	0.591623	-0.361655	0.473979	0.310583	-0.149736
BRE	-0.479854	-0.210697	0.114707	-0.772183	1.54823	-0.354762	-0.851009	-1.25227	-0.21446	-0.0637405	-0.116938
BRF1	-0.677117	0.00908041	-0.119909	1.04477	-0.532933	0.871277	0.143227	0.52983	1.70548	-0.127158	0.196702
BRF2	-0.302555	-0.242069	-0.645428	0.481505	1.57873	0.691839	-2.23898	-1.81356	-0.232721	2.72071	1.94751
BRI3	-0.0571254	-0.756339	-1.14413	-1.39289	-0.166056	-0.172988	-0.381777	0.366158	-0.902107	0.170044	-0.289325
BRIP1	-0.396275	-0.233672	-0.230938	-0.314637	-0.222858	-0.72663	-0.698903	-0.516296	-0.420834	-0.85299	0.292164
BRMS1	-0.0254327	0.493388	-0.00280131	0.390637	-2.19263	-0.143438	-0.00244045	-1.54935	-1.55727	1.79936	-0.475893
BRPF1	0.261387	1.73004	0.430803	0.137919	0.222251	0.309989	-0.772975	0.5635	0.971493	0.624501	0.168142
BRPF3	1.82986	-0.112858	0.0694317	-0.55353	0.146119	0.396064	-0.102084	0.597961	0.0118175	-0.404197	-0.53214
BRS3	1.05784	0.91168	0.614994	-0.861308	0.0124275	1.46386	0.433972	0.0183137	-1.06095	0.261743	-0.325846
BRSK1	0.251444	1.59537	3.49511	0.122075	-0.0938448	1.48287	-1.82148	-1.75414	-0.311666	0.729074	0.791263
BRSK2	0.193375	0.265981	2.48384	0.568253	-0.0303523	-0.0255436	0.580136	-0.054313	1.53793	0.896628	-0.0385637
BRWD1	-0.441431	0.131383	-0.578485	-1.05659	-0.607797	-0.609382	-0.025908	-0.311983	-0.86725	0.685502	-0.201626
BSG	-0.476289	0.628462	0.00394642	0.6958	0.42803	0.68154	0.0764429	0.568253	0.0674116	-0.246902	1.4702
BSND	-0.755547	0.832062	0.188621	-1.47647	0.508837	-1.26772	-0.984102	1.07409	-1.46815	-0.532933	-0.147161
BST1	2.57138	0.963175	1.19054	1.30423	0.408621	0.553597	0.993675	2.2743	-0.611362	-0.376945	1.32363
BST2	-0.326044	2.05802	0.777399	0.142752	-0.218659	0.124412	1.0523	0.255247	0.94535	0.444271	1.03725
BTAF1	0.536564	0.920791	-0.952413	0.757594	-1.18691	-0.0242562	0.685898	0.0637673	0.416939	0.451797	-0.622454
BTBD6	-0.700487	0.78849	0.945746	-1.02451	1.17905	0.319258	0.420108	-0.840314	-0.793573	0.858602	1.53555
BTD	-0.636714	0.807503	-0.462425	-1.23959	-0.203132	0.0992588	-0.828035	0.263169	-0.223452	-0.431529	-1.3097
BTF3	-0.0572839	0.295096	0.0977536	1.23609	-0.845463	0.196741	0.539337	0.198682	1.47574	0.951687	0.389687
BTF3L4	0.535376	-0.586408	0.351502	0.811465	-0.555115	0.168776	0.557558	-0.784859	0.74571	0.561123	0.318466
BTF3P11	0.462492	-0.389818	-0.480646	1.14816	0.0380875	0.70095	0.880388	0.210803	1.3169	1.21233	-0.329293
BTG1	-0.232087	-1.17225	0.955252	0.981396	0.564292	2.33728	1.2456	1.67063	1.6936	-1.43369	0.383547
BTG2	0.1439	1.99504	-1.01025	-1.07719	-0.62998	-0.706825	-0.354961	0.399114	1.97722	1.4698	-0.716332
BTK	0.24982	-1.49588	5.22928	-1.17186	1.00279	0.473187	-1.55608	-0.331709	-1.90387	-2.78759	-0.485796
BTN1A1	-1.12116	0.0367843	-0.85299	-0.716728	0.675995	-0.709994	-0.996777	-1.52677	-0.303902	0.147188	-0.327272
BTN3A2	-0.0257297	-1.11957	-0.241198	-0.47827	-0.116938	-0.677513	-0.21549	0.216824	0.101358	-0.274788	0.202762
BTN3A3	0.49933	-1.68482	-0.974991	-0.657311	0.577364	-0.790008	0.108567	0.0245287	-0.704448	-1.31565	0.145366
BTNL3	-0.419249	4.18355	2.90332	1.84373	2.69259	-1.23999	0.887914	1.84571	0.920791	2.83717	5.5937
BTRC	0.127977	-1.59015	-1.07481	-1.40398	-1.44161	-1.93556	-2.502	-4.70912	-1.64917	-0.67276	-1.91021
BUB1	-1.38061	1.27571	7.22567	-0.578089	0.845926	2.855	0.523096	2.31114	3.01423	0.0461008	2.17131
BUB1B	1.0721	0.623708	5.18571	2.32104	-0.824866	1.71539	1.71499	0.0739474	2.13289	0.243205	-2.63984
BUB3	-0.453315	0.749275	-1.64759	-1.13898	-0.0146387	0.889894	-0.132109	-0.0115015	-0.327154	0.855829	0.443082
BUD13	-4.03969	-0.0547488	1.45197	-0.582446	1.61755	-0.922309	1.46505	1.43296	-0.151994	1.48644	1.26461
BUD31	-1.50261	1.85323	0.499726	0.253742	-2.98208	1.77203	1.11053	0.79364	-1.09343	0.55122	-0.122761
BZRAP1	-0.113928	1.38622	0.107696	-0.317607	0.634799	-0.09943	-0.679097	-0.76228	-0.56066	0.0746208	0.113954
C10orf10	-1.09937	-0.324341	-1.86901	-1.44636	0.379903	-0.383678	-0.973011	1.51733	-1.17423	0.111974	-0.0816446
C10orf2	-2.34395	-1.46815	-1.12234	-2.32612	-0.345929	-2.19224	0.681144	-0.397859	-0.18087	-0.531348	-2.17045
C10orf32-ASMT	-0.557888	0.151625	0.240274	0.0800475	0.432387	-0.101094	-0.158292	0.271963	0.196028	-0.2593	0.19991
C11orf24	0.0356119	0.803146	0.503291	3.14693	1.29551	1.05586	-0.858535	1.36523	1.71974	1.10142	2.44542
C11orf30	0.405056	0.887122	-0.0488467	0.476355	0.588059	-0.337967	-0.616512	1.66112	-0.393581	-0.677909	0.572214
C11orf45	-1.44636	-1.43725	0.175906	1.30304	-0.312775	1.55972	-0.293128	-1.13621	1.14657	0.224944	-0.45688
C11orf71	-1.43369	-0.283819	0.285906	-0.8316	1.23174	1.05864	-0.407366	-1.31842	-1.56797	-0.786443	-1.08353
C11orf98	-0.0280826	1.77005	1.00437	-0.0659983	1.71578	-1.00866	-0.0188255	-0.432717	-0.73891	-0.455295	-0.0461136
C12orf49	0.241542	-2.17996	-0.626415	-1.93595	-0.290117	-1.52083	-0.267896	-0.879925	-1.61471	-1.03837	-1.81078
C12orf5	-0.0320952	0.0454275	-0.231929	0.287847	-0.0896064	-0.479854	0.0265805	-0.111789	-1.29109	-0.885074	-0.719501
C14orf132	-0.605025	0.687878	-0.0153437	-0.559472	0.247325	-0.34684	0.128452	0.547655	0.0141546	0.026842	0.267487
C14orf166	-0.396275	0.0671739	-1.00985	-0.946075	-0.0517779	0.0379133	-1.1778	0.981	-0.602252	0.0239702	-0.1127
C14orf39	-0.427171	-1.96487	-1.34179	0.866128	-1.01698	0.742938	0.725113	-1.07283	1.29947	-0.500056	-0.234385
C14orf93	-2.99	-0.45173	-0.422022	-0.670779	0.328012	0.767892	-0.407366	1.18222	-0.971823	-1.48914	-0.703656
C15orf38-AP3S2	-1.01856	-0.106877	-0.399444	1.0119	3.76486	0.963175	-1.50578	2.78805	-0.985686	-0.674344	1.89483
C17orf51	-0.286235	-0.561453	-0.358327	-0.577297	-0.46599	0.26812	0.55637	0.0609946	0.462492	1.19331	0.704119
C17orf75	-0.934984	1.18341	1.98157	-0.199844	1.13073	0.393133	-0.0414395	0.667677	0.285708	-0.17576	0.0975159
C17orf85	0.223518	-0.303229	0.317832	0.193652	-0.0616807	0.358869	0.365009	-0.0237532	0.00199162	-0.275026	0.0781858
C18orf8	-0.968654	0.732243	-0.100499	-1.23722	0.423673	-0.25423	0.125481	1.24837	1.1743	0.246018	1.90116
C19orf10	-0.998362	-1.30891	0.960798	-1.18057	0.456946	-0.179682	-0.378371	0.812257	-1.27247	-1.24395	-1.39011
C19orf43	0.652228	0.0570731	-0.0304157	-0.647408	-0.0903194	-0.139794	0.336766	0.507648	-1.15284	-0.397067	0.852264
C19orf48	0.30583	-0.801495	-0.882698	-1.28673	0.91168	-0.641863	-0.885074	-1.4634	-0.397859	-0.973407	-0.363002
C1GALT1	-0.253438	0.642722	0.367821	1.83026	1.06933	-0.708409	-0.266509	0.843153	1.21708	0.423673	0.276478
C1GALT1C1	-0.63711	-0.597895	0.339064	-0.675532	0.0527555	-1.00391	-0.425587	0.434764	-0.564622	0.590039	0.208427
C1orf116	-2.4505	-3.89868	-2.25403	-1.41863	-3.09497	-0.833184	-3.44593	-1.47686	-2.86562	-2.84503	-2.8173
C1orf141	0.0427735	0.00175277	-0.00499734	0.00951217	0.891083	0.204545	-2.00488	-2.25007	-1.1164	-0.729799	-0.606213
C1orf56	0.129205	-0.226423	0.200029	1.49159	0.811861	-0.0415979	-0.274114	-0.5159	-0.18495	-0.0430635	-0.194694
C1orf74	0.0222471	-0.323549	-0.924289	-0.487776	1.10142	-0.312498	0.188502	0.915245	-0.42123	-0.0285817	0.12354
C1orf85	-0.0291442	-0.766638	0.222726	0.738976	-0.932608	0.424069	0.879595	-0.350049	-0.605025	-0.119988	-0.813775
C1orf87	-0.35702	-0.134288	0.967928	0.0395175	1.18539	-0.400236	0.324249	0.356968	0.031936	0.143267	-0.547589
C1QA	0.125283	0.417731	0.383111	1.20124	-0.372587	-0.0789907	-0.208321	-0.064295	-0.162293	0.74373	0.0837313
C1QB	0.0639654	0.0131881	-0.0776043	0.768685	-0.785651	-0.452126	0.252435	0.376377	0.41892	0.126036	-0.00811077
C1QBP	-1.81712	0.185175	-1.23682	1.82036	-1.31565	0.743334	0.990902	-1.17622	1.00952	0.640741	-0.763469
C1QC	-0.540063	0.600338	0.0196922	-0.5464	-1.80643	-0.332303	1.85878	0.564292	-0.53016	2.82846	-0.175166
C1QTNF5	0.768289	-0.113254	0.2091	0.604695	-0.344226	-0.31836	-0.788028	1.39929	-0.699299	0.136691	-0.315587
C1R	-0.251774	0.703723	0.561123	0.206248	-0.24203	1.7451	-0.79793	-0.512731	0.668073	0.616975	-0.324777
C1RL	0.300403	-0.465594	-1.83415	0.838004	0.368376	0.432387	-0.258706	0.082741	0.430803	0.746502	-0.0259199
C1S	1.26303	-0.0736828	0.13681	0.170598	-1.35645	-0.364784	0.436348	-0.288612	-0.410139	-1.20592	0.000558179
C2	0.179946	-1.34337	-1.06847	1.36919	-0.496491	-0.298594	-1.03045	-0.53214	1.80253	-2.11975	0.0712538
C20orf173	-0.461633	-0.335313	0.00750389	0.0991796	0.405848	0.0626186	-0.456483	-0.13607	0.289273	0.0279036	-0.220798
C2orf49	0.227915	0.986941	0.553201	0.739769	-0.103272	-0.230661	0.213853	-0.603044	0.696593	0.960006	0.0430508
C2orf81	0.91168	-0.191882	-0.37639	0.289392	-0.390927	1.31928	0.323417	-0.926666	-0.150172	0.326864	-0.368706
C3	-0.0322141	0.183987	0.434764	0.614598	-0.367517	0.19583	0.619351	0.144257	0.524285	-0.591557	-0.174612
C3AR1	2.03584	-1.82544	-0.192753	-1.1671	-0.312735	0.0714915	-0.335036	0.514382	-1.19879	-0.055739	0.231084
C3orf33	0.158596	0.513986	0.656189	0.941785	0.932278	-0.367359	0.501707	1.28244	1.31294	0.790075	-0.386055
C4A	0.380933	0.734619	-0.246506	0.00105086	0.343342	0.157408	-0.298515	-0.261835	-0.123593	0.34865	0.296601
C4B	0.380933	0.734619	-0.246506	0.00105086	0.343342	0.157408	-0.298515	-0.261835	-0.123593	0.34865	0.296601
C4B_2	0.380933	0.734619	-0.246506	0.00105086	0.343342	0.157408	-0.298515	-0.261835	-0.123593	0.34865	0.296601
C4BPA	0.592812	-0.108342	0.0873359	-0.44975	0.291808	-0.211965	0.572214	-0.0532435	0.163983	-0.639486	-0.180831
C4BPB	0.288599	-0.237355	-0.171443	0.677579	0.276399	0.264793	0.0893957	-0.463217	0.49418	0.103378	1.14182
C5	-0.0747523	0.15111	-0.401424	0.996052	0.608656	-0.650577	-0.562641	0.307256	0.490219	0.887122	0.10829
C5AR1	0.1725	-0.385897	-0.263182	-0.654142	0.435556	-0.0636612	0.30377	1.16083	0.209615	0.613806	0.0569146
C5AR2	1.30819	-0.334799	-0.768618	1.30145	0.80275	0.990902	-0.38764	-0.698903	-0.715936	-1.73631	0.444271
C5orf45	-0.873191	0.0134495	-1.01579	-0.763865	-0.0966572	-0.549965	-0.638298	1.09548	-0.227611	-0.352227	1.88849
C6	1.23926	1.04398	-1.83693	0.28242	-0.872399	-1.1069	1.33789	0.112727	0.365841	2.1618	-1.45785
C6orf118	0.25699	0.346788	0.0884054	-0.0715834	0.749275	-0.464406	-0.298832	1.02814	0.262931	0.466057	-0.0957857
C7	0.676787	0.960006	-0.0245018	-1.95932	0.614202	-0.679493	-0.858535	1.17272	-0.0710289	1.31809	0.935843
C7orf55-LUC7L2	-0.729403	1.64013	-0.655331	0.97585	-0.00645503	1.24481	0.264278	0.814633	0.843153	0.247998	0.33839
C8A	0.441102	-0.862892	-0.0788719	-1.17859	0.830874	-0.298119	-0.908445	-0.244604	-0.662461	0.149169	-0.379836
C8B	-0.187287	-2.03498	0.4209	0.201376	-0.292137	-1.40239	0.104804	-1.44121	-0.226027	-2.49368	-0.688604
C8G	0.45655	-3.53743	-2.18352	0.178124	-1.55014	0.534584	1.25313	-0.632356	-0.0761387	-0.566602	-0.281165
C8orf44-SGK3	0.201416	-0.0800602	1.41632	0.265902	0.332845	0.250612	0.0945847	0.284401	0.127501	0.355304	0.298502
C9	-1.05382	0.571818	0.849491	0.192741	1.90592	0.512798	-0.314518	-0.355357	-0.935777	-0.305011	0.57063
C9orf3	-0.519465	-0.607005	-0.866061	0.713229	0.0650745	0.616975	0.330508	0.372535	-0.182019	-0.131792	-0.00329486
CA12	-1.02649	-0.347791	-1.46221	-0.429944	-1.42141	0.576175	-0.0683353	-0.566998	-0.132307	0.383468	-0.147399
CA2	1.24441	-1.68284	0.469226	1.31215	0.0334768	0.885933	-0.164234	0.72432	-1.24593	-1.04906	-1.71532
CA5A	0.188027	-1.03203	0.144257	-0.551154	0.237977	-0.139952	-0.127554	1.53238	-0.246466	0.0878112	-1.49152
CAB39	-0.122563	-1.14413	-1.0146	-0.741287	-0.855762	0.153407	1.18698	1.61636	1.40008	-1.42616	0.856225
CAB39L	0.199237	0.24067	-0.404989	0.619747	-0.331273	-0.0654437	-0.168115	0.0461405	-0.479062	0.125006	-0.163243
CABLES1	0.15313	1.48287	0.0250832	0.320011	-0.165858	-0.784859	-0.233553	1.60963	0.0702636	1.00199	-0.34486
CABP1	3.15287	3.06969	-0.229394	1.28085	0.0618264	1.86908	-0.459256	0.597565	-0.0462324	-1.30574	0.25794
CABP2	-0.621661	0.279449	-2.75947	-0.616512	-1.02213	0.249583	-0.687019	0.099853	-1.34456	-2.01795	0.931486
CABP4	-1.02015	0.261981	0.410205	-0.0484902	-1.31406	-1.45785	1.71697	1.98276	0.7671	1.24402	2.3761
CABP5	-0.333254	-0.599875	-0.315864	0.841173	0.225578	0.893855	0.10627	-0.460841	0.389805	0.78136	0.215874
CABP7	0.105161	-0.492133	-2.60221	0.0791364	-3.09497	-0.599479	-2.34712	1.01546	-1.91932	0.535772	-2.0029
CABYR	2.03861	-2.77571	0.352096	2.25093	4.33407	1.70905	-2.04251	2.93065	-0.525407	-2.31978	-2.7761
CACNA1A	-0.238861	-0.382609	-0.398255	-0.299188	-0.224205	-0.146092	0.0809189	-0.355238	-0.075703	0.0395571	-0.590765
CACNA1B	0.264199	0.498934	0.502895	0.0960107	-0.193981	-0.0300473	0.109122	0.560331	0.112687	0.425257	1.04913
CACNA1C	-1.41547	-0.139279	-2.19303	-1.89832	1.4999	-1.29267	0.538545	2.35431	-3.87808	-1.56718	-2.92227
CACNA1D	0.73858	-0.281007	-1.00351	0.431991	-0.809814	0.905343	-0.562641	-0.224442	0.775022	0.457342	0.410205
CACNA1E	0.614202	-0.858535	-0.599875	-0.549569	-1.28198	-0.32244	-0.365022	-0.353931	0.435952	-0.296099	-0.890224
CACNA1F	-0.613739	-0.214302	-1.01341	0.53696	-0.866457	1.02814	0.709268	0.693028	-0.533725	1.43811	-0.411723
CACNA1G	0.250692	0.133285	0.0804832	-0.684643	-0.248922	-0.80308	-0.380113	-0.293762	-0.288058	-0.356664	-0.442224
CACNA1H	-0.220877	-1.55688	-0.00246897	-1.12472	1.32839	0.146634	-0.149855	-1.91377	-1.58144	-1.51251	-0.134842
CACNA1I	0.576175	0.750067	-2.22115	0.0634108	-0.367993	-3.55684	0.260159	0.27731	-1.00391	1.88017	-0.425191
CACNA1S	-0.0629878	0.647079	1.05032	0.643118	1.6532	1.95939	0.764327	1.37434	-0.463613	0.604299	0.0405949
CACNA2D1	0.135028	-0.352307	0.518343	-0.778125	-0.226264	-0.0503123	0.0449521	0.446647	0.0484775	0.243443	0.0939509
CACNA2D2	1.5716	-1.56123	-2.52061	0.0671343	-2.86404	-1.4222	1.16519	-1.82861	0.694216	1.71301	1.0111
CACNA2D3	0.473583	1.04953	0.60628	-0.201745	0.25184	0.551616	-0.757527	-0.219808	0.914453	1.35889	0.269071
CACNA2D4	-0.448165	-0.208083	0.0821072	-0.354208	-0.0911117	0.508044	-0.234503	0.427238	-0.169739	-0.538478	-0.688604
CACNB1	-0.0177877	2.58089	2.26162	-0.67474	-0.734949	-1.68839	0.116767	-1.77117	-0.898542	0.410997	-0.778125
CACNB2	-0.016944	0.0710954	-0.611362	0.219518	-0.344464	0.236828	0.479524	0.248949	0.432783	0.108963	-0.168947
CACNB3	-0.22674	0.0144041	-0.210776	-1.25821	-1.1679	-1.64481	0.934259	-1.88723	-0.659292	-1.37467	-0.610966
CACNB4	0.0350811	0.40664	-2.24096	0.0725214	1.27571	-2.00844	1.89007	-0.154925	1.76094	2.2537	1.25194
CACNG1	0.131581	0.863355	-0.419249	0.376892	0.109478	0.083256	0.389291	0.290263	0.760366	0.371386	-0.0250801
CACNG2	0.51557	-0.121216	1.31254	0.904946	-0.362922	1.26184	0.371545	-0.155321	1.25432	0.843549	1.67221
CACNG3	1.28046	0.341282	-0.403009	-0.145735	0.496161	0.326547	-0.107748	0.36085	-0.185505	-0.0932506	0.431991
CACNG4	0.00673147	-0.364982	-1.09382	0.262179	-0.434301	-0.742871	-0.183484	-0.833184	-0.365695	0.00928638	-0.747228
CACNG5	1.22065	0.939804	-0.202339	0.528642	0.61539	0.202208	0.681937	0.989318	0.835231	1.43771	-0.913198
CACNG6	0.586474	1.66865	-0.556699	1.45871	-0.0986774	0.99724	-0.394611	1.57635	1.05784	2.02435	0.0260379
CACNG7	1.70984	3.12792	1.80728	-0.110679	1.54387	2.37491	0.818198	1.91186	-0.732572	1.06735	1.40682
CACNG8	-0.420834	-0.704448	0.165013	0.41892	0.116093	0.750464	0.312168	0.773042	0.508837	-0.0450441	-0.0268547
CAD	-2.01399	-1.14571	-0.0151536	-0.769014	-2.87315	-3.08269	-0.19818	-2.4204	1.32443	5.12233	-2.79591
CADM3	-0.26338	-0.0696029	1.39493	-0.379123	-0.780898	0.0149706	0.559142	0.622124	0.109478	-0.342523	0.758386
CALB1	0.371426	0.269745	0.89029	0.490219	0.202802	-0.297762	-0.0595021	-0.0356404	-0.268212	-0.111234	0.327339
CALB2	0.19999	1.58744	0.458531	1.01982	-0.180038	0.800373	1.42504	1.07646	-0.0562144	2.65932	0.510025
CALCA	0.320843	-2.90246	-0.72465	-0.613343	2.31193	0.987733	0.42605	-1.04629	-1.94506	-3.54693	-1.25227
CALCR	0.910888	-1.72681	0.400302	0.0328827	0.494577	0.0991796	0.701346	2.58128	0.665696	0.376734	-0.346721
CALCRL	-0.609778	0.312128	-0.473912	0.252949	-0.400632	0.0696298	0.259565	0.948915	-0.347395	-0.112502	-0.433905
CALM1	-1.04352	0.372456	3.26774	0.515174	-1.68878	-0.149855	-0.705637	-0.674344	1.79104	0.68154	1.80055
CALM2	-0.506789	-0.35599	5.44714	-0.191565	0.140019	0.767892	-0.20836	1.32522	0.596773	-0.939738	0.0323796
CALM3	0.12659	-0.664045	2.3349	1.09587	-0.345097	0.279132	0.489031	-0.201389	0.589247	-0.0172688	-0.0720588
CALML3	0.713625	0.79562	1.0111	0.269111	-1.49667	-0.19109	0.267962	2.00494	0.0951393	1.87264	0.418523
CALML4	0.632423	1.34621	0.222607	-0.509166	0.678768	-0.206419	0.932278	0.964363	0.179946	1.72846	1.55219
CALML5	-0.699695	0.275528	0.511609	-0.729007	-0.296376	0.147663	0.635988	0.659754	0.139939	-0.188594	0.814237
CALML6	-1.65472	0.28856	0.84553	-0.176988	0.260991	-1.94823	0.635196	-0.541647	-2.86285	-0.690584	-0.430736
CALN1	0.141563	-0.60344	-0.511543	0.0212806	0.369485	-0.0606112	0.99724	-0.367002	-0.207093	-0.439451	-0.542835
CALR	1.19252	0.712833	-1.61946	0.321793	-3.09061	0.0681642	1.91661	0.206565	0.586474	3.4654	0.806711
CALR3	2.34203	-1.93992	0.833647	1.1747	0.958817	0.836816	1.9582	1.68449	2.44106	-1.28435	0.323101
CALU	-0.17984	0.224984	-0.684643	-1.1877	-0.889036	-1.04867	-0.265757	-1.08947	-0.750001	-0.131951	-1.43289
CALY	-0.663253	1.04953	-1.80326	-0.13611	-0.921913	-0.0360722	1.01269	1.63537	1.572	-1.51964	0.872465
CAMK1	-0.222066	-0.0191147	0.936239	-0.117215	-0.450146	-0.194179	-0.0577592	-0.364626	-0.331947	-0.377539	0.261228
CAMK1D	-1.56955	-0.108897	2.4474	0.155586	0.0214351	0.424465	-0.0285817	0.940992	0.0430112	-0.751585	-0.360387
CAMK1G	-0.252923	-1.24752	3.64524	-0.516296	0.0549341	-0.307586	-0.00354758	-0.469159	-0.372389	-0.859723	-0.648201
CAMK2A	-0.0174431	2.81816	2.0497	0.995656	-0.0124244	0.29767	0.179946	1.26184	0.552409	-1.02886	-0.139437
CAMK2B	-1.74305	0.254653	2.46166	-0.942114	-0.979349	-0.98331	-0.295742	-1.82504	-1.20751	-0.015118	-0.223254
CAMK2D	-0.0780796	0.0645992	1.43019	0.399114	0.112093	0.232708	0.554389	0.125283	-0.236722	0.189493	-0.452918
CAMK2G	0.392935	-0.229275	1.77164	1.04557	1.05824	0.448628	1.01031	1.88492	0.239759	-0.591953	0.952084
CAMK2N1	-0.0172371	-2.70758	-1.27366	-1.6563	-3.14765	-2.14352	-2.5527	-1.66502	-2.08608	-0.353218	-0.79595
CAMK4	-0.630772	0.0271945	3.80645	-1.7684	0.934655	-0.591953	-0.435094	-1.26732	-1.00391	-1.41507	0.128611
CAMKK1	-0.705637	1.82194	4.76187	0.247562	1.45871	2.2842	-2.4406	-0.767826	-0.254745	-0.82645	3.67177
CAMKK2	-0.453711	0.0710162	2.12734	0.093436	0.595188	1.66508	0.15519	0.664112	0.198128	0.0851573	0.250731
CAMKV	-0.506789	-0.855762	1.4191	-0.507186	-0.347632	-0.608986	0.35883	0.120609	-0.249991	-0.471932	0.109835
CAMLG	-1.58223	-0.0847739	0.139543	-0.108422	-2.1752	0.321635	2.08179	-0.723065	0.475959	1.9891	1.60606
CAND1	-2.46595	2.5389	-3.48237	2.49256	-4.76458	1.2971	0.120728	1.40008	1.09389	2.13368	0.881972
CAND2	-1.44359	1.05626	-0.434301	-0.00681549	0.743334	0.560331	0.0513691	0.292877	0.0557659	0.0657083	-0.533725
CANT1	0.475563	-0.0088	-1.02569	-0.446185	-0.357892	-0.125137	-0.0675431	0.489823	-0.279502	0.197256	1.36166
CANX	1.999	-0.118245	-0.264449	0.400698	-2.73214	0.529434	0.588059	-0.27665	1.04913	0.960402	-0.972615
CAP1	0.320724	-0.358486	0.55637	0.651436	-0.786443	0.62054	-0.510354	1.42702	1.74272	1.21193	1.56645
CAP2	-0.0461136	-0.0711477	-0.375281	0.803146	0.22031	-0.579674	0.391469	-0.0698009	1.90512	-0.0183423	0.502499
CAPG	-0.661272	1.17509	1.11488	0.439913	-0.058393	1.26739	0.371743	-0.87438	0.137721	0.603903	-0.248763
CAPN1	1.27095	-1.0043	-1.20553	4.85694	3.40084	0.38735	0.179748	0.249068	-0.410535	-0.0850512	0.708872
CAPN10	0.693028	-0.92112	-0.488568	-0.727819	-0.255062	-0.437866	-0.696526	-0.23387	-0.623642	-0.783274	-1.06887
CAPN11	-0.414496	-1.10016	-0.27356	0.428822	-0.23379	-0.157975	-0.400236	-0.132188	0.034174	-0.187683	-0.309883
CAPN12	-0.67989	-3.52475	1.5613	-1.18453	-0.453711	-0.144586	-0.602252	-0.437074	-1.0352	-2.98367	-1.11165
CAPN13	0.139028	-0.711182	-0.241633	-0.454503	-0.0794264	-0.974991	-0.633941	-0.311666	-0.486984	0.236986	0.236194
CAPN15	-0.443016	-0.635921	-1.19642	-0.766241	-1.01698	-0.348544	1.02972	0.166558	-0.0638593	0.944161	-1.12631
CAPN2	1.01744	0.677975	0.523889	1.11766	0.747691	0.705703	2.09684	0.778587	-0.857743	1.04675	1.10023
CAPN3	-0.721877	0.0398423	-1.49112	0.245146	-0.550758	0.463284	-0.355277	0.322467	-0.870815	-0.450938	0.914453
CAPN5	0.495369	0.159626	0.0136792	-0.573336	-0.853782	-0.158688	0.113836	-0.161976	-0.512335	-0.270114	0.197296
CAPN6	0.0676888	-0.0963007	0.771061	-1.19681	-0.567394	-0.299664	0.0681246	-1.62976	-1.35961	0.0151607	-0.043222
CAPN7	-0.0860414	0.104567	-1.08075	-0.289444	-0.831996	-0.422814	0.407432	-0.0532831	0.637572	-0.0587099	0.330547
CAPN9	-0.23074	-0.58007	0.0182068	1.16242	0.202525	0.381883	-0.34688	-0.0121788	1.4088	0.146832	0.741749
CAPNS1	-0.749605	-0.704052	-0.429152	-0.0400927	-0.271896	-0.570167	-1.20117	-1.29188	-0.135714	-0.386174	-0.425191
CAPNS2	1.18024	0.716002	-0.181702	0.0486756	0.272002	-0.211648	-0.54442	-0.289484	-0.288652	-0.358922	-0.104857
CAPRIN1	0.513194	0.195593	0.450212	0.0202388	-0.236603	-0.66048	0.469622	0.0927626	0.339381	-0.215609	0.177055
CAPS	-2.31503	-0.66048	-1.00034	0.700158	0.325319	1.4286	-1.15799	-1.03758	0.167429	1.46861	1.44722
CAPS2	-0.0970137	-0.786443	-0.545212	0.31498	-0.383599	-0.23185	0.0321657	-2.12331	-0.489757	-0.584031	-0.312616
CAPSL	-0.336462	0.429615	-0.982914	0.226767	-0.203726	-0.492529	0.315416	-0.845067	0.153407	-0.632356	0.698177
CAPZA2	0.0915743	-0.434301	-0.84784	0.489427	-0.636714	0.212111	0.0235543	-0.824074	0.40466	-0.236405	0.628066
CAPZB	-0.586408	1.81362	-2.86959	-0.962712	1.47851	6.1126	1.79817	5.75214	2.03069	2.01326	-1.52955
CARD10	0.977038	-0.238504	0.0733136	0.764327	0.879992	0.592416	-0.134446	0.468037	0.371228	-1.58659	0.748087
CARD11	0.764327	-1.00787	2.65456	-0.632752	0.00619276	-0.483815	-0.58007	-0.0208932	-0.630376	-1.42576	0.41377
CARD14	0.349085	0.392222	-1.5949	1.47851	-0.81932	1.734	0.213893	0.526661	1.01784	0.863751	0.948519
CARD9	-0.784066	-1.28911	-0.100341	0.320526	-1.19761	-1.07164	-1.10293	-0.356426	-0.994005	0.850283	0.47081
CARHSP1	0.298423	-1.80761	-0.883886	1.03962	1.19133	0.369089	-0.647012	0.360573	-1.39764	-0.756339	0.597169
CARM1	0.811465	-2.24452	-2.41604	0.553597	-0.368111	-1.54182	-1.78187	1.5312	-1.60639	-2.38633	-1.19721
CARS	-1.44438	-3.01377	2.19666	3.36796	1.93246	1.35215	-0.631168	-1.30416	-2.17679	-1.19087	0.300681
CASC1	0.759574	3.45669	-0.33155	1.36245	-0.159124	-0.560264	2.95957	1.28284	2.76944	2.19547	1.47772
CASC3	1.72331	0.0345424	0.895044	0.315654	2.02396	0.647871	-0.0903194	-0.152548	0.334707	0.519531	-0.605421
CASD1	0.279925	0.628462	-0.818132	-1.27326	-2.27978	-1.58738	2.55474	1.93523	1.56764	3.04117	-0.919536
CASK	-0.0715834	-0.546004	3.24516	-0.929043	-0.514316	-0.224997	0.181887	-1.80405	0.518739	0.126353	0.508837
CASP1	-0.624434	-0.829223	-0.176196	0.113875	0.211001	0.588455	-0.20741	-0.587596	0.0787799	-0.508374	-0.5872
CASP10	0.0657479	0.671242	-0.262588	0.567461	0.412978	0.575383	-0.476289	-0.416476	0.33542	0.462888	0.425653
CASP14	0.305909	-0.696922	-1.13462	-0.348702	-0.77654	-1.75533	-1.35843	-2.64024	-1.20355	-0.92627	-1.48597
CASP2	0.356651	-0.695338	-0.522634	0.4209	-0.552342	-0.687019	1.02536	1.36325	-0.041083	0.0656291	0.00729395
CASP3	0.343738	1.54427	-0.676325	-1.42062	0.362157	-0.549173	-0.657311	-2.18313	-0.940134	0.513194	-1.48716
CASP4	-0.630376	-0.00370999	0.121164	-0.540855	-0.708806	-0.422022	0.0399453	-0.593934	0.198445	-0.814567	-0.321925
CASP5	0.48705	-0.221392	-1.23524	0.212348	-0.439055	-0.576505	0.775419	-0.373657	-0.30303	-0.40697	-0.433905
CASP6	-0.713955	-0.0407265	-1.27089	1.10221	1.16361	0.215477	0.797205	-1.02213	0.0121265	0.12667	-0.602252
CASP7	-1.137	0.689859	0.451797	-0.438262	0.0955354	-0.779313	-0.02306	-0.404989	0.99011	1.03289	0.17654
CASP8	-0.898938	0.040793	-0.348147	-0.835957	-1.58144	0.214131	0.889102	0.685502	-0.513127	-0.690188	0.797997
CASP8AP2	3.06256	2.44383	1.68766	5.94228	2.9976	4.6668	6.1839	3.07801	6.25124	4.54401	4.17167
CASP9	-0.137496	0.637968	0.110469	-0.764657	0.468037	-1.463	-0.812586	0.322784	-1.50776	-1.84208	-0.991232
CASQ1	-0.410535	-0.496887	-2.16451	-0.740494	-0.345137	-0.0190038	-0.974991	-0.833184	-0.256567	-0.317053	-0.392908
CASQ2	0.50844	-0.968258	-1.21187	0.0470515	-0.216837	-1.33307	-0.578485	-0.856555	-0.684643	-0.882698	-1.60996
CASR	1.00952	-0.105728	-1.04788	0.148614	-0.721085	0.37812	1.06339	-1.56678	0.527454	1.19292	-0.236959
CAST	-1.0558	0.122075	-1.14334	-0.392631	-0.634733	-0.94766	0.0356158	-1.24355	-0.215173	-0.326203	-0.583239
CAT	1.17391	1.78193	-0.115195	-0.169621	1.01903	1.96256	0.406244	0.470414	-0.590765	1.65874	0.590039
CATSPER1	0.0301851	0.84553	-0.0110301	0.657774	0.495765	-0.070712	0.353046	-0.107352	0.227321	1.12875	0.341638
CATSPER2	1.69994	-0.490549	0.168023	0.270695	1.77639	0.885141	-1.81871	2.46522	0.668865	-0.224046	1.0111
CATSPER3	0.0665797	0.00898138	-0.0778816	0.195751	0.211477	0.270854	-0.202854	-0.265638	-0.38863	0.547259	0.158992
CAV1	-0.00830882	-0.520653	-0.789612	-0.227175	-1.09779	-0.447769	0.159903	0.339103	-0.463217	0.600338	-0.915575
CAV3	0.140375	-1.15324	-1.02173	1.3173	0.309316	-0.47312	-0.10965	-0.0115252	0.698177	-1.51608	-1.21187
CBFA2T2	0.0522009	0.983772	0.254059	-0.366883	-0.0790303	-0.366883	-0.240802	0.606676	-0.080179	-0.148627	-0.20638
CBFA2T3	-1.96804	0.275845	0.70095	-0.776936	-0.661272	-0.552738	0.0527555	0.857809	-0.330164	0.69382	-0.0895272
CBFB	-4.38431	-4.85172	-6.17473	-1.79454	-9.37133	-4.3447	-0.711182	-2.27978	-5.25179	-3.85788	-6.01232
CBL	0.997636	-0.894581	0.755613	-1.22771	0.425257	-0.237712	-0.581654	-2.00448	0.303176	-1.04114	0.173727
CBLB	0.237818	1.52327	0.599942	-0.429152	0.974266	0.657774	-0.646616	0.19179	0.36489	-0.0581553	0.123699
CBLC	0.898609	-0.966673	-1.47449	-0.78169	-0.910426	-0.288335	0.473583	-1.3818	-0.217233	0.451401	0.339975
CBLL1	-2.88503	-2.59667	-1.77632	-1.36437	3.20397	-1.74067	-0.594726	2.28579	-4.84776	-7.44624	0.328963
CBLN1	-2.66678	1.06973	-1.41705	-1.41111	-1.24395	-2.54042	-3.01971	1.07329	-1.74978	-0.0369397	-1.86465
CBR1	-0.919932	0.64391	-0.25011	0.028058	2.2129	0.102982	0.188185	1.18104	-0.559472	0.589643	-0.260211
CBR3	-0.849425	0.291412	-0.492529	-0.182375	3.21149	-1.70502	-0.0654833	1.43811	-0.321925	0.117361	-0.913594
CBR4	-0.200953	0.642722	0.0514087	-0.394255	-0.884282	-0.640675	-0.318994	0.254732	0.244077	0.025519	-0.488172
CBS	-0.535309	-0.00823752	-0.284532	-0.533725	-0.8621	-0.383797	-0.159916	0.265704	-2.19343	-2.03459	-0.039142
CBX1	0.493388	-0.423606	0.108052	0.0166144	0.447439	0.135463	-0.159916	-0.20333	0.456946	0.233184	-0.218025
CBX2	0.00748012	-0.136585	0.542902	-0.430736	0.509233	0.567065	0.35681	0.640741	-0.454107	-0.84071	-0.225631
CBX3	-0.670779	0.712833	-1.26178	-2.89969	-1.16394	-0.750397	0.348174	-0.756735	-1.1065	-0.995193	-1.56955
CBX4	-0.388788	0.126709	-0.380074	0.618559	-1.19087	0.155625	0.468829	-0.184435	0.270854	-0.913198	-0.771391
CBX5	0.212348	-0.260845	0.0697486	0.138236	-0.414892	-0.814567	0.115539	0.364811	0.476752	-0.194615	0.437141
CBX6	-0.369854	0.283648	0.601922	0.494577	-0.184356	0.561915	0.341638	0.541318	0.227123	0.244592	0.726301
CBX7	0.271369	0.56548	-0.966277	0.741749	-1.40279	-0.452918	-0.136189	1.76054	-0.247575	1.77124	2.87124
CBX8	-0.181108	0.158556	-0.108303	-0.345018	0.184858	0.131977	0.0185989	-0.58007	-0.125454	0.271448	0.491408
CC2D1A	1.05824	0.226489	-0.3346	0.817406	-0.0804167	0.206525	-0.0933299	-0.650577	-0.194259	0.818198	-0.255378
CCAR1	1.08755	1.59735	1.44643	-1.05303	-0.236128	2.27866	0.0192129	-0.0293621	-1.26019	-0.679493	-1.21741
CCAR2	0.426842	0.155269	0.0839293	1.6326	0.794036	-0.115987	0.464472	0.652228	-0.0345353	-0.313329	0.430407
CCBE1	-1.03401	-0.424399	1.95503	1.20124	1.86551	1.08122	-0.193981	-0.632752	0.928317	-1.7993	-1.05461
CCBL1	-0.408158	0.538149	-0.276372	-0.848632	0.451004	-0.976576	-0.502036	-0.855366	-0.105411	-1.21781	-0.818528
CCDC12	-0.765449	-0.905276	-0.410535	-0.581654	-0.0529663	-0.912406	-0.346603	-0.374608	0.00967061	-0.864873	-0.959147
CCDC126	-0.282908	-0.600668	-0.94053	-0.791593	-0.0645327	0.329795	0.728678	0.314901	0.889498	0.89544	0.460907
CCDC141	0.473583	0.219042	0.0476457	0.941785	0.416543	-0.070197	-0.358486	0.09914	0.604299	0.0952185	-0.40182
CCDC146	2.8546	1.22302	-1.72087	-0.0235234	-0.249991	-0.473516	-0.439847	0.999221	-0.541251	0.796412	-0.617304
CCDC155	-0.5872	-0.631168	-0.575713	-0.662857	-0.123197	-0.720689	-0.72465	-1.13423	0.417731	0.0360476	0.505668
CCDC169-SOHLH2	0.48507	0.241779	0.0856326	0.273547	0.297551	0.209457	0.37408	0.683125	0.373882	0.190245	0.604695
CCDC28A	0.389132	-0.204043	-0.929043	0.464472	0.11847	0.585682	0.839984	1.77164	0.595188	0.00354358	1.33116
CCDC6	-0.674344	-0.175443	-0.660876	-0.607005	1.12241	-0.175642	-1.43329	1.21946	-0.957166	-1.71215	-0.914387
CCDC69	0.198088	-0.36724	-0.0206556	-0.0417167	-0.376271	-0.198537	1.52605	0.126907	-0.385976	-0.35809	-0.384708
CCDC71	-0.0832291	0.321001	0.710853	0.768685	-0.292494	0.343263	0.698177	0.217537	0.704911	0.233184	0.328923
CCDC90B	1.5514	-0.441827	0.550824	0.445063	-0.00671646	0.647871	1.00833	-0.800307	0.636384	-0.441431	0.870485
CCDC93	0.230926	-0.282512	-0.625226	-0.233196	-0.370171	0.251603	0.14398	0.0211142	-0.109333	-0.440639	-0.592745
CCK	-1.61273	0.115777	-2.75828	0.991695	-2.84186	-0.323866	0.0480418	1.26937	0.618955	2.98096	0.674014
CCKAR	0.144178	-0.641863	1.6429	-0.33468	1.85957	-1.22811	0.27331	0.992091	-0.939738	-0.0331291	-0.25934
CCKBR	-0.425983	0.731054	-0.649785	1.0214	-0.516296	-2.00765	-0.40182	-0.0136207	2.83202	3.18575	-0.236603
CCL1	0.0649161	-0.369181	0.379625	-0.0556202	0.953668	0.347422	-0.116344	0.100011	0.161012	-0.216282	1.01308
CCL11	1.6025	0.641929	0.496953	-1.88288	1.51892	-1.37189	-0.709202	-0.485796	-1.85317	-1.30614	-1.81395
CCL13	-0.978556	-0.713955	-1.36159	0.67441	1.09785	0.234372	-0.383322	-0.419645	-0.594726	-0.71039	-0.277838
CCL14	-0.0574027	-0.348821	-0.603836	-0.887451	-0.104223	0.335578	-1.10492	2.38006	0.458134	0.897817	-0.133535
CCL15	-0.869626	1.33591	1.58388	0.0212647	1.1747	-1.11363	-0.702072	-0.0758218	0.598357	0.18161	0.166914
CCL15-CCL14	-0.250942	0.311257	0.27636	-0.291068	0.301037	-0.223808	-0.548777	0.794036	0.335697	0.376338	0.00969834
CCL16	0.535772	1.16796	-0.889432	0.799977	0.99526	0.740561	0.647079	0.61341	-1.18572	-0.572544	-0.38352
CCL17	-0.124583	0.954064	-1.48993	-0.761092	0.867316	0.13174	-1.19959	-1.43527	0.22847	0.277786	0.340727
CCL18	-0.305843	0.610241	-0.0708308	-0.452918	-0.167799	1.17113	0.718775	-0.0688899	-0.992024	-0.581258	0.797997
CCL19	-0.374449	0.211001	-0.263023	0.0747792	0.158477	-0.107709	-0.0917058	0.0273767	0.250058	-0.172512	0.91881
CCL2	2.63634	-1.51132	2.68388	0.0163213	-1.67254	-1.62857	2.25925	0.0947035	0.574987	-1.15799	-1.55014
CCL20	0.727093	-0.278709	-0.620473	-0.290474	-0.147161	0.352888	0.0706993	-0.0608092	-0.204161	-1.2384	0.157249
CCL21	0.111974	-0.873587	0.141048	-0.36114	0.103854	0.973474	0.491408	0.456154	0.147188	-0.490945	0.142514
CCL22	0.225895	0.984565	0.100685	1.23966	0.244116	0.788094	0.753236	1.03923	-0.3733	0.434764	0.661735
CCL23	0.102309	-0.578881	-0.0234125	-0.328382	-0.403009	-0.898542	0.146356	-0.26944	-1.11403	-0.623246	-0.62998
CCL24	0.330904	-0.280809	-0.178097	-0.265044	-0.115472	-0.199646	-0.00322119	0.500122	-0.851009	-0.625622	-0.519069
CCL25	-0.104619	-0.10557	-0.392234	-0.146052	-0.312577	1.50149	-0.359357	-0.311705	-0.317409	-1.19602	-0.606609
CCL26	1.46386	2.66169	0.604299	0.238056	0.657774	-0.471536	0.203713	0.435952	-0.78882	-0.887055	1.66152
CCL27	0.054538	-0.799119	0.232787	-1.13462	-0.193387	-0.385738	-0.842691	0.28139	-1.10373	-1.402	-0.554323
CCL28	0.522304	-0.00386051	0.627273	-0.429548	-1.26178	-0.835165	0.380774	0.197851	-0.163996	-0.292811	-1.14849
CCL3	-0.382252	-0.26132	-0.50877	-0.27966	-1.03124	0.783341	-0.936173	-0.775748	0.465264	-0.344939	0.433972
CCL3L1	-0.984498	-0.702072	-0.0336321	-0.0353909	-0.759112	0.0112392	-0.975388	-0.478666	0.104646	-0.450146	0.427634
CCL3L3	-0.984498	-0.702072	-0.0336321	-0.0353909	-0.759112	0.0112392	-0.975388	-0.478666	0.104646	-0.450146	0.427634
CCL4	-0.409346	-0.606213	2.00455	-1.03639	-0.286552	-1.12195	0.345164	-0.376667	-0.0601359	-0.324262	0.000300192
CCL4L1	0.0493886	0.310663	-0.715539	-1.77949	-0.990044	-0.750793	0.416939	-0.739306	-0.586804	0.36699	0.305276
CCL4L2	-0.404197	0.8079	-0.750793	-1.42933	-0.80308	-0.859723	0.331696	-0.597895	-0.412119	0.545675	0.473583
CCL5	0.35471	0.152298	-0.438262	-0.0488863	-0.505601	0.336568	-0.0034842	0.706891	-0.384352	0.0440015	-0.00759582
CCL7	1.95385	1.05507	-0.11369	-1.55133	0.538149	-1.21345	0.800373	0.0514879	0.0195932	2.24657	-0.0385716
CCL8	0.322427	0.856225	1.23372	0.0187415	1.17589	-0.700091	0.635592	0.179313	-0.530952	-0.599479	-0.312022
CCM2	-1.74265	-4.37639	-5.57264	-3.03754	-6.79266	-1.89793	-3.58971	-2.86285	-3.39205	-3.36314	-4.43184
CCNA1	-0.476289	0.650248	-0.461237	0.0628959	0.0640842	0.555577	-0.0739601	0.303453	0.49418	0.791659	-0.549173
CCNA2	-1.75691	-0.708409	-0.24096	-0.720689	-1.36199	-0.212361	-1.70978	1.53595	-0.635921	-1.03441	-1.38853
CCNB1	0.850679	-0.0520948	-1.00272	-0.0463908	-0.919536	-0.213272	0.11344	1.06616	-0.171284	0.550428	0.420504
CCNB1IP1	-0.0360167	0.0592121	-0.603044	-0.38657	0.204386	-0.620077	0.397926	-0.297525	0.61539	-0.282274	-0.13104
CCNB2	0.855433	-0.0573631	1.225	-0.313012	-0.367478	0.965947	1.65954	0.114153	1.02338	-0.0370347	0.607072
CCNB3	-0.197586	0.0851573	0.532999	0.434368	-0.257993	-0.156351	0.115222	0.0935548	0.649059	-0.0666717	-0.0474999
CCNC	0.621332	0.0187693	0.582909	0.683917	2.8958	0.138434	0.617767	1.77005	0.865335	-0.328817	-0.673156
CCND1	4.44498	0.249781	1.02536	2.15705	2.01802	2.83757	3.4753	0.898609	2.52424	0.976246	2.87401
CCND2	-0.547985	0.885141	-3.04665	0.875634	2.1523	-2.05796	-0.262667	3.31963	0.576571	-1.07956	2.66724
CCND3	-2.10866	-1.35605	-1.17423	-3.785	1.11726	-1.30891	-0.105372	-3.44949	-2.21006	-3.94938	-4.23775
CCNDBP1	4.40141	-2.12846	1.22302	-1.22494	1.82392	-1.17305	-2.79908	2.49572	1.76847	-1.76998	-2.11064
CCNE1	1.18975	1.83699	-1.7577	1.63537	-2.7559	-0.370845	-0.339235	-0.82447	0.790471	-0.612947	0.643514
CCNE2	-0.379876	-0.160985	0.127066	0.858602	-0.883094	-0.505205	-0.53927	-0.814171	-0.268054	-1.13977	-0.921913
CCNF	-0.218976	-1.259	-0.751585	-1.82702	-1.40239	-1.25702	-0.864873	-0.549965	-1.70581	-1.75097	-2.25007
CCNG1	-0.415684	-0.154965	-1.30931	0.0252734	-0.57492	0.282737	-0.460048	-0.0312911	0.237026	0.514778	0.328012
CCNG2	0.842361	0.410997	-0.143081	1.87027	-0.609778	-0.963504	0.908908	1.62587	1.26422	0.93822	0.804335
CCNH	0.00299061	-0.16566	-0.151598	0.929901	-0.00240045	-0.589576	0.68669	-0.225234	-0.00321406	0.129046	0.193097
CCNI	0.531811	0.637572	-0.80506	-0.4141	-0.545212	-0.548777	1.21114	0.202049	-0.363635	0.440706	0.380022
CCNJ	1.03249	0.37713	-0.915971	0.915245	-1.1164	0.520324	1.43138	0.290936	0.919999	-0.00668873	-0.114997
CCNK	2.43552	0.692632	-0.0185839	0.335182	0.895836	2.50483	-0.202696	-2.34474	-0.828035	-1.76444	3.59968
CCNL1	-1.16512	0.112608	-0.245198	0.351541	0.396222	0.783341	-0.908841	-0.465594	-0.499659	0.272795	-0.0616015
CCNL2	-0.434697	0.103893	0.512798	0.204981	0.856621	-1.24474	0.123105	0.523493	1.15331	1.19213	0.0477645
CCNT1	0.704119	-0.00300293	-1.77078	0.763139	-0.963504	-0.153539	0.195197	-0.532537	-0.524614	0.17448	1.42781
CCNT2	0.134116	0.4209	0.257426	-0.0279757	-0.0305108	0.197019	0.58687	0.374516	-0.0791491	0.0187851	-0.334917
CCR1	-0.217867	-1.0764	0.630442	0.0317062	0.922375	0.212982	0.157883	-0.948452	-0.30814	-1.19325	-0.480646
CCR10	1.66429	-0.135397	0.123184	0.593208	0.545675	0.235006	-0.688604	-0.468367	0.106983	0.609845	2.2438
CCR2	-0.237712	0.284995	-0.0343768	0.480317	0.0767201	-0.426379	-0.377341	-1.0451	0.910888	-0.136268	-0.417269
CCR3	0.316961	-0.635129	0.0470515	0.528642	-0.0394985	1.3173	0.130195	1.69004	0.0405553	-1.40992	-0.57294
CCR4	-0.0640573	1.98633	0.0642031	-1.19087	0.0484379	-0.366091	-0.714351	-0.302278	-0.656519	-0.85299	0.378952
CCR5	-0.183564	-0.433905	0.328567	0.15919	0.191196	-0.144864	-0.175166	0.567065	0.512402	-0.0269814	-0.0547488
CCR6	-1.02252	-1.99577	-0.031303	0.392341	0.684709	-0.696922	0.107023	-1.47765	0.0771559	0.830874	0.218488
CCR7	0.721151	-2.10153	-2.51744	-2.91751	-5.26367	-4.44769	0.0560036	-1.06966	0.672826	3.73515	-0.0810901
CCR8	-0.704448	-0.97816	-0.46599	-0.522238	-1.6563	1.68687	-0.845463	0.315495	-0.0342105	-1.76048	-1.17542
CCR9	-0.546797	0.0389194	-0.777729	-0.0401719	0.269626	-0.262984	-0.331392	-0.700487	0.292481	-0.385619	-1.07125
CCRL2	0.508044	-0.74802	-1.13858	-1.22256	-0.561057	-1.32198	-0.768618	-0.61057	-0.464802	0.0921684	-0.220996
CCRN4L	-0.829223	-0.231453	-0.620473	-1.02451	-0.483815	0.312683	-0.417269	-0.244565	-0.422418	-0.544024	-1.67413
CCS	-0.171878	1.6532	-1.12987	-1.29465	0.615786	-0.544816	0.50131	1.3478	-2.75907	-1.51608	-0.267777
CCT2	-0.47312	-0.215332	-1.16948	-1.64323	-2.17877	-0.0146545	1.44603	1.81125	-0.158926	0.706891	-1.18414
CCT5	-1.53271	0.57063	3.06969	-3.39166	-0.74604	-0.29285	0.384181	3.16871	-1.44478	0.834043	-0.706825
CCT6A	0.391746	2.37966	1.33671	1.1537	-2.4101	1.57002	1.50149	-0.0197604	-1.43171	1.9071	-0.563829
CD109	-0.179325	1.90829	-0.213787	0.610241	1.24204	0.133245	-0.127197	0.268833	0.0283234	0.574195	-0.492926
CD14	-1.51014	-3.11399	-0.517088	-0.0670678	-0.607005	-0.39984	-2.02191	-2.09955	-0.758715	-1.24791	-1.84881
CD151	3.05345	2.25291	1.67815	0.150793	0.329201	-0.35092	-1.16037	0.586078	-0.0389242	1.57556	2.82885
CD160	1.38226	-0.377658	-0.112898	-0.270787	-0.569375	-0.56066	-0.258072	0.34453	0.11546	0.183987	-0.479062
CD163	0.803146	0.0277293	0.812653	-2.40178	-0.294831	0.945746	4.50836	-0.941322	-2.09757	1.12875	-0.0710289
CD163L1	0.985357	1.07448	0.409017	-1.26732	-0.508374	-0.925874	0.236154	0.449816	-0.325292	-0.0856453	-0.4446
CD164	0.775815	0.953668	-1.60085	-0.784463	0.0489132	-0.167006	0.419316	0.12057	-0.40895	1.27214	1.50585
CD180	0.825724	-0.0312832	0.615786	-1.24791	-0.84586	-2.52497	-2.91791	-2.27384	-0.263103	-0.306001	-0.569771
CD19	-1.70146	-0.592349	0.667677	-0.165858	1.4389	-0.381143	0.52785	1.26659	-0.453711	-0.0510253	-1.08986
CD1A	1.06854	-0.384788	0.076324	0.59915	0.163151	0.288837	-0.591557	-1.21424	-0.316221	-0.180395	-0.326401
CD1B	0.891479	0.512005	-1.12036	1.21946	0.0348077	0.516759	1.22144	-0.0593832	1.07527	0.553597	0.575779
CD1C	1.30106	-2.89414	-2.24848	-3.40275	-2.64222	-4.02385	-0.0109746	-0.506789	-1.57312	-4.34074	-2.52616
CD1D	0.540525	-0.125732	-0.109927	0.8384	-0.693753	-0.16562	-0.133971	-1.17978	1.04794	0.0122532	-0.711578
CD1E	0.479128	-0.565018	-0.00985365	0.200267	0.445063	0.427238	-0.207885	-0.734949	-0.568583	-0.293841	-0.913198
CD2	-1.34575	-0.595914	4.10433	0.590831	0.545279	0.707684	0.532603	-0.176751	0.683917	0.191275	0.0863456
CD200	0.257227	-0.337611	-0.647012	0.820575	0.677183	-0.243693	-0.0999053	0.771061	0.504083	0.711645	0.332766
CD200R1	-0.0418752	0.0599251	-0.350881	-0.312616	0.298859	1.00397	-0.955186	-1.381	-0.559868	-0.161619	-0.142368
CD207	1.3173	-2.65569	0.354908	0.900193	-0.00437941	0.908115	1.00477	0.203396	0.840381	-0.166333	-1.76602
CD209	2.16893	-0.126563	-1.90743	0.456946	-0.264053	-0.24405	0.424861	0.946934	0.0719668	1.15172	0.161131
CD22	0.835231	-1.48875	0.863355	-0.886263	-1.06134	1.6326	1.02734	0.680352	-0.216679	-0.203528	-0.490945
CD226	-1.60599	0.173569	0.0107599	0.109518	0.451401	0.506064	-0.0842589	-0.0747127	0.159309	0.152377	0.643118
CD24	2.8245	3.06335	0.810276	-1.66937	0.799977	0.698573	0.621728	-3.03674	-1.15918	0.303968	-0.12391
CD244	-0.335749	0.58489	0.167825	-1.95893	-0.308933	-1.85119	0.272874	-0.765449	-1.1271	-0.0993903	0.829686
CD247	-0.217708	-0.0740393	-0.953205	0.0617076	-0.207489	-0.14015	0.190483	-0.694149	-0.197388	0.0480814	-0.153974
CD248	0.585682	-0.838333	-0.876756	-2.61528	-0.918744	-1.46854	0.25188	-0.620869	-0.947264	-0.187881	-0.576505
CD27	0.0814339	0.666488	-0.00876831	1.32958	1.59933	-0.546797	-0.997174	1.62587	1.85719	0.361087	-0.0924584
CD274	-0.791989	0.389409	1.36206	-0.612947	1.58269	0.0788195	1.19926	0.901778	-1.44755	0.569441	0.350076
CD28	-0.315944	-0.166254	-0.547193	-0.562641	0.843946	0.445459	-0.208836	-0.274273	-0.0137672	0.145723	1.3272
CD2BP2	-0.301921	1.29115	0.876823	-1.50816	0.119421	-0.76743	-0.750397	0.267526	-0.150885	0.442686	0.10425
CD300C	-0.709202	0.689067	0.0856326	0.553201	1.48723	0.0801663	-0.241673	0.566669	0.839192	-0.611362	0.552805
CD300E	0.685105	0.656982	-1.01183	0.847511	0.0392838	0.691443	-1.06332	1.58665	-0.487776	-0.984894	-0.625226
CD300LF	0.611033	0.304602	-1.16631	0.329003	-0.643844	-0.576505	-0.738514	-0.490549	1.06814	0.142078	0.643118
CD300LG	0.455362	-0.794761	-1.54816	0.811068	1.18856	0.854641	0.780568	0.366791	0.351106	1.24877	0.977038
CD302	0.0364476	-0.0990735	-1.05144	-0.782086	-0.602648	-0.223888	-1.00787	-1.70225	-0.533329	-0.776936	-0.0898045
CD320	-0.86923	1.6425	-1.47845	-0.864081	-0.878341	-0.792781	-2.58716	1.87898	0.0421794	-0.333174	2.53573
CD33	-0.747624	0.99724	0.0677284	-1.01619	1.17747	-0.270114	-0.133931	0.39036	-0.265321	-0.708409	-0.0306138
CD34	2.0089	-2.17877	0.333677	-1.2182	-0.292137	-0.256804	-0.614927	-0.340938	-0.128504	0.172064	-1.11284
CD36	0.858206	-1.27049	-0.566206	-0.090359	1.00873	-0.842691	0.990902	-0.557492	-0.415684	-1.01064	-0.148468
CD37	0.0419021	-0.259656	-0.454107	0.202327	0.368732	-0.0985189	0.36893	0.60628	0.0485963	0.099853	-0.995589
CD38	-0.395879	0.0748188	-0.73376	0.00945671	-0.778917	0.346828	0.266417	0.280994	0.508837	0.530226	-0.417665
CD3D	0.260198	0.607072	0.251207	-1.80682	0.24578	0.71521	-0.464802	0.919999	-0.639882	0.111459	-1.19246
CD3E	-0.0361435	0.439121	1.94751	-1.57034	1.36483	-1.25227	-0.0942409	-1.05738	-0.426775	0.263724	-0.612155
CD3G	0.628858	-1.44438	-1.6052	0.306385	-0.363002	-0.59631	-0.282868	-0.363873	0.54409	0.834043	-0.124939
CD4	-0.343949	-0.347157	-0.456087	0.54211	0.40664	-0.339076	0.41179	-0.241	1.44207	0.668469	0.00197063
CD40	0.0169234	0.104606	-0.219055	0.0830183	-0.455295	-0.451334	-0.536894	-0.326718	0.165013	-0.598687	-0.217827
CD40LG	-0.336145	1.04081	-0.396671	0.105755	0.985753	-0.373697	-0.576505	0.290263	0.633215	-0.137298	0.0893561
CD44	0.756801	-0.151598	0.571026	-2.20412	1.25471	0.0454671	0.295769	0.842361	-0.235771	0.603507	-0.162174
CD46	-0.103906	0.990902	-0.487776	-0.580466	0.967928	0.57261	0.90257	-0.0567689	-0.427964	-0.262667	-0.327431
CD47	1.45633	1.14618	1.62745	0.457342	1.84214	0.264516	1.31215	2.0501	0.141009	-0.189387	2.01445
CD48	0.242096	-0.287661	-0.0489655	1.07052	0.386676	0.140335	-0.739702	-0.0101745	0.0548549	-1.07164	-0.619285
CD5	-0.296693	-0.285007	0.232114	-0.571751	0.0771163	-0.846256	0.459323	-0.896958	-1.35565	-0.501244	-0.422418
CD52	0.668469	0.400302	0.0982289	0.332647	-0.198418	-0.196913	-0.427171	-0.658103	-0.0194989	-0.107352	0.442686
CD53	3.54185	4.95596	0.0726798	0.0262439	0.373644	-0.612551	4.01322	2.62882	-1.37704	-0.665233	1.64409
CD55	-0.300495	-0.0152289	0.0340987	0.182006	-0.0530851	-0.406178	-0.404989	-0.419645	0.382636	0.289788	0.120728
CD58	-1.11719	0.956045	-0.232761	-0.362566	2.69219	0.150515	-0.279581	1.37949	0.23255	1.08993	0.206327
CD59	1.20757	1.15529	0.200623	-0.125573	0.662131	0.7366	1.40405	-1.37546	1.02933	-3.20073	-1.21187
CD5L	-0.549569	0.125362	-0.14221	-0.524218	-0.169502	0.500122	0.0960107	-0.0321309	-0.0883785	-0.139477	0.263961
CD6	-0.592745	-0.440639	-0.328302	-1.13819	0.401491	-1.08392	-0.0336084	0.109043	-1.61907	0.520324	1.09627
CD63	-0.362566	-1.25306	-1.29901	0.0884846	0.0195377	0.0433677	1.00556	-1.35565	-0.093726	-0.988855	-0.516692
CD68	-0.317845	-3.90502	-1.02886	-4.78042	-2.81057	-4.51107	-2.69173	-2.06786	-3.30253	3.39133	2.12813
CD69	1.0317	-2.25443	-0.124939	1.10815	0.980603	3.34498	-0.267103	1.8972	-0.116265	0.439913	-0.410139
CD7	-0.464406	-0.378173	-1.99062	1.18658	-1.23207	-0.0858434	0.97387	-1.11086	-0.42321	2.05446	-0.956374
CD70	-1.91575	0.393133	-0.140705	-0.29396	0.0386817	2.04654	-0.0157953	-0.635525	-0.48025	-0.110442	0.518343
CD72	-2.19976	-3.59803	1.57635	-2.80185	1.15053	1.18817	-2.57013	-2.63945	-1.76602	-2.23977	-0.466782
CD74	0.0911385	-0.737722	0.029896	-0.130247	-0.383956	-0.411723	-0.142289	-0.0370743	-0.456483	0.15103	0.496557
CD79A	-0.111789	0.206327	0.870089	0.514778	0.452589	0.550428	0.39951	0.967532	0.662131	0.0331203	0.22233
CD79B	0.150951	-1.87931	0.711645	-1.05699	1.07884	1.84333	-0.785651	-1.17978	1.09864	-0.903296	-1.2693
CD80	0.876427	-0.154252	-0.013787	0.494973	0.151783	0.632819	0.929505	-0.682266	0.305394	0.145921	-0.4446
CD81	-0.812982	-0.118721	0.431991	-0.0419544	0.488239	0.253187	-0.85299	-0.280848	0.337875	0.267962	-0.116859
CD82	0.719171	1.15252	-1.59253	0.484674	-0.25823	0.126432	-1.57391	-1.09264	0.797205	0.031825	-0.615324
CD83	0.0987439	-0.528576	-1.09422	-0.0307524	-0.0566105	0.137523	-0.12181	-0.357694	-0.0841401	-0.943303	0.687482
CD84	1.85205	-0.290474	1.51575	1.44999	2.25291	-0.307546	-1.08471	1.78035	1.12043	2.09684	1.41989
CD86	0.618955	-1.46656	0.17753	0.279568	-0.263736	-0.375717	0.196306	-0.582446	-0.253794	-0.780501	-0.425191
CD8A	-0.040568	0.173213	-0.376271	-0.638298	-0.875964	-0.162689	-0.530556	0.0224372	-0.656519	-0.341889	0.154437
CD8B	-0.329689	-0.485796	0.0985062	-0.0474999	0.623708	0.734223	0.145445	0.77423	-0.314359	0.539733	-0.248724
CD9	-0.39477	-0.270153	-0.363041	0.495369	-0.53729	0.920791	-0.456087	-0.994005	-0.537686	-0.525803	0.461303
CD93	0.485466	-0.504413	-1.30218	-0.0117787	-0.917555	-0.518673	0.155427	0.0261211	-0.235652	-0.174414	-0.407366
CD96	-0.742871	1.83224	0.679164	-0.288691	-0.204399	1.37751	0.0369824	1.33275	-0.382688	0.13982	0.484674
CD97	-0.170611	0.900985	-0.929439	-0.708806	-0.50877	-0.219412	-0.860912	-0.384075	0.205099	-0.148112	-0.565018
CD99	-1.07521	-1.73235	-0.388551	-1.38813	-0.782086	0.65817	-1.75652	-1.55886	-2.39069	-1.18295	-1.19166
CDA	-1.9106	2.13328	-0.511543	-1.65987	0.399906	-1.57747	-0.368151	-1.38497	0.820575	2.17131	-0.908841
CDADC1	-1.35486	0.133047	-0.649785	-0.471932	0.410997	1.2864	0.748483	-1.76206	-0.522634	-0.597103	-0.196556
CDAN1	-0.292613	0.112251	-1.48241	-0.838333	-0.196002	-0.281205	-0.701676	-1.3608	0.504083	0.1052	0.434368
CDC14A	-0.429548	1.38741	-1.78543	2.05367	0.00845455	1.95701	-0.205706	0.98813	3.70346	1.05983	1.84135
CDC14B	-0.334125	-0.0842986	-1.02054	0.191671	0.673222	0.561915	-0.0732075	0.532999	0.415355	-0.775352	-0.155202
CDC14C	0.0966445	0.0209875	-1.08907	-0.879133	0.986545	-1.14413	0.0615095	0.00441106	-0.091785	0.126432	-0.697714
CDC20	-1.90387	1.17074	2.30321	0.555181	1.56368	0.853056	-2.51071	-2.68698	-0.443016	-2.0635	-2.03062
CDC23	-2.05796	-0.216045	3.54185	0.88118	-1.38972	-1.16116	0.135028	1.2559	-0.792781	1.3474	0.580929
CDC25A	-1.19483	0.188582	-1.05897	-0.166887	-0.0326181	0.0215262	1.26739	0.783341	-0.54442	-0.412119	1.51654
CDC25B	0.47081	2.39432	-0.314399	3.13465	-0.0846154	2.06515	0.567857	1.07092	1.40325	0.888706	0.535772
CDC25C	0.275132	0.803146	-0.23383	-0.0209843	0.356453	-0.257676	-0.486588	-0.565018	-0.842691	-1.57391	-2.12688
CDC34	1.14261	-1.00351	-1.19325	1.12479	-0.683851	0.406244	0.510817	0.914453	1.14024	-0.285641	-1.03995
CDC37	1.7146	0.309157	-2.21006	-2.0532	-4.00801	-3.17776	-0.875172	0.494577	-2.97891	-1.69948	-1.57114
CDC37L1	-1.06174	-0.513919	1.09825	1.19331	1.30779	-0.162768	0.684313	-0.0437765	0.450608	-1.05025	-1.11482
CDC40	-1.54856	-0.363715	1.22738	0.928713	2.22637	2.84351	0.184977	0.369604	2.80746	1.06379	0.932278
CDC42	-0.12288	-0.395483	3.53987	-0.432321	0.948519	0.395232	-1.24514	-1.36991	0.557162	-0.861308	1.04517
CDC42BPA	-0.595518	-1.88763	2.33886	0.0034497	-0.0943994	0.546467	-0.25221	-0.455691	1.56328	-0.762676	-0.486192
CDC42BPB	-0.403801	1.03527	1.91344	-0.36316	-0.246624	-0.605817	-0.0522929	0.179946	0.191671	0.183155	0.295294
CDC42BPG	0.174163	0.44942	2.05961	0.367188	0.5227	-0.00456162	0.347778	0.617767	0.142593	0.0981497	-0.059106
CDC42EP1	0.0893957	1.34621	-0.628791	0.00170523	0.0257883	0.47081	-0.492133	0.63678	-0.510354	0.0392917	0.549636
CDC42EP2	-0.815359	-0.554323	-1.18889	-0.228799	-0.261518	0.0253684	-0.0810901	-1.10135	-0.161025	-0.0580761	0.274498
CDC42EP3	-1.13185	-1.57272	-1.28515	-0.989251	-0.32145	-0.118285	-0.0289699	0.258495	-0.601064	-0.0287837	0.352215
CDC42EP4	1.65201	-1.62025	-0.0783173	1.93127	0.262258	1.85521	-0.910426	-1.72126	-0.315785	-2.25165	-2.43901
CDC42EP5	-0.19719	-0.757131	-1.47449	0.711645	-1.14334	0.520324	0.957233	0.455758	0.603507	0.714814	1.33393
CDC42P3	-0.291187	0.630442	1.33869	0.700554	1.51892	1.02101	0.934259	0.624501	1.72925	0.846718	1.29591
CDC42SE1	0.170162	-0.208479	-0.86725	-0.20935	-0.340186	-0.476289	0.555181	-1.64085	-0.791196	0.289629	0.0676492
CDC42SE2	1.92533	0.284203	0.326349	3.25071	0.950499	1.94394	0.720755	3.09979	-0.43549	0.191671	1.98831
CDC5L	-1.13145	0.323893	-0.43747	1.57596	-0.530556	0.237462	0.743334	2.75161	2.36501	1.58269	0.168142
CDC7	-0.328936	-0.0352522	3.6084	0.0316032	0.548448	-0.089448	1.52605	-0.0580365	0.414166	0.825724	-0.273798
CDC73	-0.404593	1.30462	-0.0360009	-0.673156	0.500914	-0.0337193	0.105676	-0.0776439	0.697781	0.580136	0.521512
CDCA4	-0.732176	-0.776936	-0.317053	-0.0796245	1.23966	-0.454503	-0.58918	-1.97002	-1.16631	-0.329768	-0.120939
CDCA7L	-0.189228	1.04794	0.103101	0.286025	0.319298	-0.191684	-0.081407	0.378833	0.37004	-0.0294571	0.372258
CDCA8	1.31254	0.0615491	0.452589	0.223083	0.416543	1.19688	0.929109	0.808692	1.42345	0.837212	0.191037
CDCP2	0.0333065	-0.441035	-0.22876	-0.730988	1.25788	0.251761	0.393014	0.458134	-0.054828	-0.621265	-0.235652
CDH1	-0.43549	0.36901	-0.0997468	0.935051	0.159507	-0.308655	0.220152	0.114786	0.866524	-0.325807	0.905739
CDH10	0.412978	0.112489	-0.357179	-1.40437	0.233104	-0.455691	0.872465	0.356651	0.128135	0.756009	-0.301684
CDH11	0.186799	-0.0376289	-0.889036	-0.0997072	0.456154	0.439517	-0.114522	-0.979349	0.231876	-0.322598	-0.651766
CDH12	-0.668798	-0.404593	-0.194061	-0.506393	0.257742	0.209338	-0.223373	0.239878	-0.855366	0.010752	-0.778521
CDH13	0.571422	0.387389	1.17945	-0.273005	0.767496	-1.72839	-0.0667905	-1.76721	-0.255022	-0.929043	-0.927854
CDH15	0.0520821	0.319615	-0.177186	0.601922	0.673618	0.0960107	0.657774	-0.0215825	0.923168	0.163983	0.996844
CDH16	1.78114	-0.935777	-0.249754	1.32482	-0.410931	0.117321	2.30242	0.976642	1.47614	1.54229	1.16994
CDH17	0.0369032	0.19892	0.218844	-0.942114	-0.199765	-0.618889	0.15103	0.523889	-2.04805	0.142672	-0.523822
CDH18	0.835627	1.02655	-1.60481	2.02277	-0.100262	2.27707	0.887122	3.0174	0.0750961	1.84769	-0.711974
CDH19	0.0112471	-0.915575	-0.482231	0.0253566	-2.05003	0.215913	-0.104857	-0.056254	0.356255	0.413374	0.460511
CDH2	-0.0633047	-0.529368	-0.675136	-0.664441	-0.725442	-0.707617	-0.154014	-0.290989	0.0976744	-0.578089	-0.954394
CDH20	-1.04669	0.532999	-0.627999	1.32363	1.15965	-0.235058	0.544883	1.42464	2.32104	1.90037	2.63951
CDH22	-1.80247	0.167152	-0.0793076	-0.597103	-0.313646	-0.877152	-0.103866	0.105913	-0.618096	-0.34589	0.024291
CDH23	0.630442	-0.880321	-0.845067	0.499726	0.439121	1.17311	-1.8904	-2.24848	0.487843	-0.599083	-0.984102
CDH24	0.704119	-1.5541	-0.2002	0.790867	0.0883262	-0.626019	-0.601856	-0.36011	0.249939	-0.714747	-0.228166
CDH26	-1.83851	0.734223	0.751652	-0.654142	0.205614	-0.557095	-1.24355	-0.126643	0.250137	-0.412515	-0.412119
CDH3	-1.14017	0.858206	1.09627	-0.0309544	-0.280928	0.33027	-1.29267	0.450608	1.07448	0.813049	0.149327
CDH4	-0.324975	-0.542835	-0.0674639	0.604695	0.0517652	0.0476853	-0.430736	0.184145	0.0838501	0.211318	0.87603
CDH5	-0.334759	1.15172	0.813049	-0.251813	0.878011	0.009223	-0.299386	1.56605	-0.00830486	-0.486588	0.11641
CDH6	0.643514	0.343817	0.0228967	-0.446581	-0.249556	-0.450146	0.600338	1.45752	-0.404197	0.224628	0.0448333
CDH7	-0.431529	0.820179	-0.807041	-1.67056	0.0585387	-2.72857	0.00207956	1.56962	-1.94744	0.0663421	0.749275
CDH8	3.0376	-3.45741	3.96569	-6.25395	2.29886	-4.63782	0.365603	0.0171056	-2.05479	-1.25425	-3.01615
CDH9	1.5205	-0.475497	-0.420041	0.721151	0.442686	-0.347553	0.237422	0.629254	0.171272	0.0287433	-0.3937
CDHR1	-0.56779	0.644702	0.422881	-0.553134	0.699365	-0.548381	-0.156787	0.268794	-0.192159	0.0555679	-0.278036
CDHR3	-0.736137	-0.117136	-0.329372	-1.4626	0.661339	0.963571	-0.137575	-0.459256	-0.411327	-1.15799	-0.295188
CDHR5	0.819783	-0.528179	-0.849821	-1.19642	0.0913762	-0.852197	-0.463613	0.332409	-1.08313	0.562707	-0.0349155
CDIP1	0.364217	0.298977	-0.55155	0.501707	-0.90488	-0.366923	0.103022	-0.687812	-0.295346	0.134315	0.294977
CDIPT	-1.27524	-1.86822	0.189611	1.21946	1.07805	-0.241158	-1.62857	-0.323826	-1.5545	-1.78306	-0.150528
CDK1	-2.02864	2.32896	7.17418	0.97585	-2.70956	2.69299	-0.355357	-1.55608	0.974266	-0.646616	-1.4939
CDK10	0.620143	1.31492	4.09244	-0.925082	0.88118	0.921979	-0.369062	0.572214	1.80055	-0.0935279	0.261189
CDK11A	0.279964	2.24301	3.85438	0.287332	0.821763	1.98593	-0.484607	1.5007	0.277865	-0.797138	1.00041
CDK11B	0.112014	1.76134	5.46695	1.02853	-1.98705	1.18579	0.875238	-0.391125	1.00239	0.649852	1.52011
CDK12	0.0277966	0.422088	3.4959	2.06119	-0.0670678	0.9402	-0.337888	0.296244	1.90314	1.21352	0.639553
CDK13	-1.74146	-3.30372	3.16634	-4.40412	-4.64574	-1.09699	-2.19065	-3.9882	0.732243	0.464472	-0.257201
CDK14	-0.833976	1.47931	4.29842	-2.04092	-0.758319	0.544486	1.14261	3.45431	-0.870418	-0.669195	-1.02609
CDK15	-0.393581	-0.266826	3.75931	-0.746436	0.75997	0.477148	0.220944	-0.0494013	1.48247	2.64743	-0.638694
CDK16	-0.357892	2.48543	9.07947	0.406244	-2.04568	3.11999	1.69598	0.651436	2.96195	-3.26649	2.01564
CDK17	1.02536	-0.924685	2.26162	-0.748417	0.106864	0.189928	0.191949	0.0161906	-0.171799	0.656982	-0.238583
CDK18	0.208031	0.82414	1.78273	-0.494114	-0.88349	0.0108986	0.431199	0.0287314	-0.321687	0.542902	-0.0988358
CDK19	0.477148	-0.433113	2.32817	0.576571	-1.1065	-0.444996	-0.94766	-0.812586	0.0807605	-1.06016	-1.00312
CDK2	-1.01579	-0.227928	5.25305	0.944557	-11.3598	1.8873	0.816614	-4.42788	2.03861	-0.995193	-0.953998
CDK20	0.891479	-2.52101	0.761951	-0.0574027	0.305791	-1.0764	1.37473	0.56548	-0.382015	-0.879133	-0.440639
CDK2AP1	1.53555	-0.851405	-2.31662	-0.405385	-1.911	-0.273045	0.70808	1.69835	0.454569	0.940596	2.10437
CDK2AP2	0.346154	0.528246	-0.801099	-0.482231	-0.36827	0.918414	-0.479458	0.174044	-0.261518	-0.412515	0.580532
CDK3	-0.875172	-1.16394	2.23191	1.14499	0.251761	0.208387	0.436744	-0.0480941	1.31413	-0.863288	-0.980537
CDK4	0.712437	0.830082	8.20406	0.200386	2.92273	1.60329	3.33112	2.12655	3.18337	0.760762	1.83501
CDK5	1.07923	0.176778	4.01718	-0.608986	1.27967	-1.42576	-0.549965	1.45079	1.18579	3.96965	0.0477249
CDK5R1	-0.496887	-0.0904779	2.70923	-0.913594	0.461699	0.928317	-0.457276	0.0370497	1.03368	0.324487	0.11035
CDK5R2	-0.412515	-0.865269	3.46936	0.914057	0.199712	1.68251	-0.626019	0.457342	0.900985	1.22817	0.944954
CDK5RAP1	0.795224	-0.908049	-0.801891	0.908511	-0.380985	0.489823	-1.61788	-0.935777	-0.402613	1.44762	-0.337096
CDK6	-1.08313	-0.278987	7.38016	-2.4913	3.60246	-0.653746	2.54761	-3.58456	0.176659	-4.35658	-7.05013
CDK7	1.69439	-1.26257	4.47667	-0.507186	-0.693753	-1.00074	-0.617304	-0.230305	-0.23585	-1.99339	-0.477873
CDK8	0.412582	-1.59411	5.70065	-0.43747	-1.36239	-1.02688	0.742938	-2.45605	0.485862	0.48705	0.863751
CDK9	-0.82447	-0.559868	6.68696	-1.69235	-0.492926	2.24182	2.88035	-1.78662	1.40325	-0.0294769	-0.481835
CDKAL1	-0.458464	0.905739	0.117599	-0.026724	0.448628	-0.128346	0.418523	-0.896166	-1.2079	0.0973179	0.390281
CDKL1	0.742938	0.548448	2.45215	-0.10252	-0.154489	0.623312	-0.419645	-0.172195	0.655001	-0.139794	-0.0930526
CDKL2	0.224073	1.63537	2.63832	0.713625	0.508837	-0.17481	0.360652	0.577364	0.257148	-0.0146585	0.682333
CDKL3	0.175431	-0.296614	3.58344	0.575383	0.750464	-0.125732	0.37103	-0.119077	0.849887	-0.952017	-0.205548
CDKL4	0.163944	-0.639882	1.83699	0.367386	-0.756735	0.390835	0.18466	0.193969	0.467245	0.333994	-0.0981624
CDKL5	0.300087	-0.398255	1.17985	-0.406178	0.350987	-0.450146	-0.370052	0.395866	-0.34993	-0.719104	-0.397859
CDKN1A	-1.39566	0.824536	-0.155044	1.33433	1.01388	0.910096	-0.550362	0.13376	-0.619681	-1.33347	0.473979
CDKN1B	-0.301723	-0.205033	-0.600668	-0.677513	-0.356981	0.57261	-0.0894876	-0.36621	-0.491341	-1.17503	0.144732
CDKN1C	-0.475101	-0.151875	-0.388828	-0.937361	0.523096	0.0487548	-0.0168886	-1.11165	-0.194813	0.0809585	0.428426
CDKN2A	-1.49746	0.454569	1.12281	-0.255141	-0.424399	0.520324	0.557954	-0.469951	0.1826	-0.034155	2.27826
CDKN2A-AS1	-0.215767	1.06062	-0.17984	0.864939	-0.0031891	-0.217075	-0.0753465	-0.595122	1.05388	0.487843	-0.245555
CDKN2B	-1.02292	-0.898938	-1.43527	-1.15126	-2.64261	-0.441827	1.58071	0.208387	-0.740494	1.89284	0.796016
CDKN2C	0.768685	-0.896958	0.382398	-1.00391	-0.392789	0.452985	-0.834372	2.46205	-2.42594	-3.89591	-1.219
CDKN2D	0.774626	0.289946	-0.915575	-1.06055	-0.18091	-0.389264	-1.07956	-0.19204	-0.314201	-0.482627	-0.0661171
CDKN3	-0.454503	-1.53747	-0.444204	-0.701279	-0.454503	-0.67276	-1.02609	-0.219729	-1.17622	-0.963504	-0.981329
CDO1	0.12564	-0.904484	-0.499263	-0.0661171	-0.356466	0.215676	0.322071	0.0560828	-0.303189	-0.526991	-0.290791
CDON	0.179867	0.143465	-0.251774	0.338034	0.408621	0.214923	0.519135	0.186007	0.197692	0.0889203	0.120609
CDS1	-0.536102	-0.618889	-0.548381	0.733035	0.697781	-0.262429	0.384458	-0.601856	-0.730592	-1.06966	-1.55569
CDS2	0.702138	0.13174	-0.0788719	-0.722273	0.389449	0.261704	-0.0101547	-0.279185	-0.398255	-0.0604923	0.162042
CDSN	-0.241198	-3.0213	-0.477873	0.995656	1.73678	-1.10729	-0.45886	0.105002	-0.879925	-2.94841	-2.34989
CDT1	1.12003	-1.99062	2.49612	1.07765	0.755613	1.61042	0.474771	1.40048	-0.211371	0.448232	-0.435094
CDX1	-0.257874	0.554785	-1.33268	-0.498075	0.379467	-0.0584326	-0.529764	-0.766241	-0.0987962	0.643514	-0.1127
CDX2	-0.27962	-1.23682	-1.54737	-1.64323	-0.256844	-1.28356	1.39533	0.436744	-0.126049	0.263882	-0.423606
CDX4	-0.593141	0.757197	-0.246624	-1.30495	-1.55925	0.0136951	1.20956	0.20502	0.868108	0.107379	1.1842
CEACAM1	1.45158	-0.821697	-1.02054	-0.364942	-2.06905	-0.0379814	0.154952	-0.857743	0.769081	1.8358	-0.297604
CEACAM3	-0.401028	-0.786047	-0.631168	-0.95677	-2.01716	-0.564225	1.37751	-1.45904	-0.725442	-1.29188	-1.00945
CEACAM5	0.651436	-1.13621	-0.65335	-1.31723	0.0081337	-1.05025	0.803542	-1.22494	-1.23524	-0.481835	-0.741683
CEACAM6	0.580532	-0.311983	-0.01389	-0.496094	-0.0856453	-0.241673	0.167231	-0.7908	-0.503224	-0.62483	-0.187564
CEACAM8	-0.0640573	-1.01064	1.25273	-0.39477	0.0443976	-0.266073	-0.522634	-0.591953	-1.10254	-1.2796	-1.17899
CEBPA	0.603507	-1.70581	-3.47959	-1.00549	-5.82615	-1.33585	-1.69116	-2.1855	-1.03322	-3.27916	-3.10765
CEBPB	0.236036	0.409809	-1.30931	0.446647	-1.3406	-0.0710685	0.95961	-0.189664	0.307731	0.615786	0.471602
CEBPD	-1.06055	-1.64759	-2.86562	-0.408158	-3.69746	-0.385897	-2.19184	-3.59605	0.685898	-2.32652	-1.72285
CEBPE	1.59418	2.62208	-2.16372	2.14477	-0.76228	1.17628	-0.405781	-1.76761	0.547655	0.888706	0.0409514
CEBPG	0.635592	1.70152	0.392974	0.444667	0.882368	0.555181	-0.159441	0.335697	-0.109531	0.19793	0.718775
CEBPZ	-1.11521	0.384933	0.313	-0.159876	-0.109135	0.284519	0.875238	-1.23642	-0.28275	-0.252685	-0.0297027
CECR1	-1.62897	0.658962	-1.14215	-0.763865	-0.721481	0.209298	1.01546	-1.00272	-0.307467	-1.19562	-0.959939
CECR5	0.127977	-1.95378	0.354393	-0.91201	-0.907257	-1.14611	0.162438	-0.690188	-1.23009	-0.55353	-0.541647
CEL	0.9402	0.095773	0.541318	0.167429	0.703723	0.377724	0.18268	0.273626	0.40466	0.0887619	1.03685
CELA1	-0.730195	0.240234	0.0383886	-0.375796	-0.602648	-0.911218	-0.301803	-1.08353	-0.814171	-1.81237	-0.303981
CELA2A	-0.294316	-0.746832	-0.1941	0.511213	-0.0545507	-0.516296	0.427634	0.274023	0.0454275	0.00520645	0.500914
CELA2B	-0.2837	-0.29392	-3.04427	0.67956	-3.50376	-2.12411	0.156417	-1.15007	0.120411	1.95622	-0.404197
CELA3A	-0.773768	-1.2087	-0.433905	1.42702	1.8164	1.77718	0.257188	1.14935	0.976642	-0.195883	-0.0358702
CELA3B	1.92018	-1.84525	1.19648	1.57596	1.96494	0.557558	1.14261	2.39274	1.24402	0.670845	1.3573
CELF1	-1.66066	1.17192	-0.459256	0.796412	-0.666422	0.312683	-0.432321	-1.07085	-0.40697	1.09706	-0.655331
CELF2	-0.828827	-1.29822	-1.57074	0.734619	-0.837541	1.01903	-2.16015	0.278142	0.141682	-1.16988	-0.581258
CELF3	0.0649557	-0.294752	-0.309329	0.43516	0.965551	-0.495302	-0.448165	-0.0892103	-0.620869	0.534188	-1.00391
CELF4	-0.609382	1.00714	-1.03441	-0.215847	-0.40697	0.521116	-1.05342	2.55514	0.716002	2.30163	1.64963
CELF5	-0.736137	1.2761	1.02616	0.0667778	0.140573	0.3843	2.05842	-0.808625	-0.0869525	0.23663	0.492992
CELF6	0.552805	-0.957563	-0.820905	-0.00700562	0.445855	1.27174	-0.244565	0.497349	1.21035	1.04755	1.01744
CELP	0.141009	0.550032	1.673	-1.87535	-0.579674	-1.70027	-0.77654	0.150713	-1.43606	-2.00884	1.88017
CELSR1	-1.20196	-1.8603	-3.09101	0.239601	-2.39544	-2.68381	-2.14748	-3.62695	0.512005	3.42619	0.502103
CELSR2	0.263842	-0.884282	0.0966445	0.24681	0.0274599	-0.318281	-0.39168	1.5613	0.172579	0.893459	-0.747624
CELSR3	-0.238465	-0.670383	0.0696298	-0.13706	0.378001	0.171747	-0.524614	-1.74305	0.172143	-0.440639	0.132096
CENPA	-2.68421	0.147069	0.71719	0.94733	-0.410139	1.10379	1.53001	1.87858	0.750464	2.13645	1.28323
CENPE	-1.09699	3.63098	2.31747	-0.836353	2.2949	0.500518	4.12809	4.46479	0.592416	2.0398	5.4511
CENPF	0.0689564	0.251405	-1.99458	-1.76365	-2.42	-1.35486	-0.241792	-1.0051	-0.793969	0.650248	-1.33347
CENPH	1.58982	0.459323	2.11744	-0.991232	0.702534	2.35471	2.01089	2.49572	0.979811	-1.5957	2.69061
CENPJ	0.740165	-1.03322	-0.22674	-0.274352	1.14697	-0.188713	1.30858	0.845926	-0.742079	-1.00866	-0.3754
CENPN	-0.437074	-1.10016	1.05943	-2.0132	1.05983	-0.3285	-0.945283	-0.415684	-0.765845	-1.39923	0.145406
CENPO	-0.118998	0.111697	-0.0381716	-0.252289	0.428426	-0.20432	0.0970802	0.020013	0.280756	0.0760071	0.0462593
CENPU	0.841965	-1.06887	2.1927	-0.169225	2.65179	1.39692	-1.2079	0.205416	0.614202	0.00896157	-0.34078
CEP250	-0.0707912	1.62191	0.645494	1.25867	1.31056	0.688274	0.911284	1.58744	0.400698	0.937427	0.775419
CEP55	-0.0969741	0.1908	-0.189624	1.1434	0.664904	-1.30495	-1.64402	0.750067	-0.36823	-0.534121	-3.43919
CEP78	0.378041	-0.257517	-0.912406	1.11964	-1.7272	0.444667	-0.557492	0.253464	0.52072	0.449816	-0.0316001
CEPT1	-0.854178	-0.183286	0.67243	-1.46894	-0.562641	1.40642	0.51359	-0.45886	0.172143	-0.563037	-0.657707
CERK	-0.445789	0.0386936	-0.072851	-0.0381399	-0.12086	-0.426379	0.147267	0.275884	0.177768	-0.0127334	-0.00136462
CERKL	-0.775748	0.0915743	2.40303	0.0274956	0.716794	-1.08749	-0.428756	0.318664	0.399906	-0.422418	-0.252685
CERS2	-0.227532	-1.0958	-1.33109	-0.002812	0.0999718	0.736204	0.367623	-0.339354	-0.0461928	-1.00589	-2.33325
CERS3	-0.221551	0.911284	-0.174097	0.201455	-1.41745	0.62767	-0.106679	-0.58007	-0.2084	0.609845	-0.496491
CERS4	1.30343	-1.59609	-0.325133	1.34225	1.78708	0.743334	-0.25114	-2.7765	0.71719	-1.48914	-0.887451
CERS5	-0.224403	-0.591557	0.195197	-0.273798	0.124214	-0.446977	-1.20157	0.0889203	0.265348	-0.609382	-0.728611
CES1	-0.558284	-0.81932	-1.57866	0.909304	0.915245	-0.245515	0.325002	-0.643447	0.683917	0.625293	0.765912
CES1P1	0.625293	0.350393	1.47138	-1.77276	1.49713	0.422881	0.206129	-0.530952	0.14093	0.510421	0.0569146
CES1P2	2.05763	0.661339	0.340292	2.27311	-0.982121	0.0832163	3.74783	2.37808	2.99878	4.7896	4.09244
CES2	0.144534	0.251642	-0.348029	0.0181474	0.016864	0.0208647	0.213774	-0.0562144	0.348293	0.355463	0.171707
CES3	0.0952581	-0.195289	-1.39685	1.12677	-0.157579	0.217894	1.22421	0.967928	-0.27962	0.849887	0.0653518
CES4A	-0.412119	1.08636	-1.16592	2.33134	0.604299	0.821367	-2.01597	1.97563	2.43314	0.763139	1.84214
CES5A	-0.534121	-1.73315	0.833251	0.222093	0.468433	0.687086	-0.415684	0.288322	1.17985	0.413374	0.913661
CETN1	0.00257113	0.0522802	-1.16948	-1.03005	-0.875964	-0.452918	0.17856	0.730658	0.545675	-0.980933	-1.77395
CETN2	0.281707	1.63022	-0.233117	-0.466782	0.0400324	-0.0503123	0.0691941	0.0767994	-0.705637	0.79562	2.06
CETN3	0.897817	-0.0892499	0.00686615	-0.0353354	0.599942	-0.754754	-0.233117	0.146237	-0.0474999	0.280162	0.538545
CETP	-1.62342	-2.67232	-3.32511	-1.52242	-1.40794	-2.41327	0.471206	0.327379	-1.57589	-1.76206	-2.02548
CFAP20	0.939012	1.00199	-0.805852	0.725905	-0.530952	-0.55155	1.09548	0.00976171	1.01705	0.883953	1.61359
CFD	-0.9639	-0.92112	-0.167482	-0.943303	-1.29544	-0.0731283	0.0821072	-0.406178	-0.211806	-0.446581	-1.44399
CFH	0.65104	-1.36556	0.894648	-1.54024	1.61081	0.452589	-1.72285	1.60606	-1.00589	-0.439847	-0.701279
CFI	-0.381856	-0.951225	-0.411723	-1.11997	0.950895	-0.58918	2.11704	0.784529	2.35907	-0.299901	-1.20077
CFL1	-0.67989	-0.990836	-3.19796	-1.77395	-3.01456	-0.925874	-1.03877	-0.373102	-1.01104	-0.494114	-0.725838
CFL2	1.18064	0.862563	0.0480022	0.124333	1.31571	-1.38536	0.0476853	0.466849	0.0328945	0.588455	0.0506957
CFLAR	-2.05162	3.86666	4.61135	1.06577	0.343025	1.42662	-0.877944	-0.273124	1.91027	2.4775	2.0707
CFP	-0.44975	-1.48677	0.568649	0.848303	-0.951621	0.119698	-0.23585	-2.01993	-0.584031	-0.291702	0.190562
CFTR	1.42187	-1.29742	0.981	-0.147042	-0.603836	-0.181504	-0.736137	1.55576	-0.915179	0.124729	-0.39164
CGB	-0.429944	-0.204043	-0.535705	-0.535705	-0.133099	-0.0837836	0.380536	-0.209667	0.358671	-0.196913	0.286817
CGB1	-0.429944	-0.204043	-0.535705	-0.535705	-0.133099	-0.0837836	0.380536	-0.209667	0.358671	-0.196913	0.286817
CGB2	-0.429944	-0.204043	-0.535705	-0.535705	-0.133099	-0.0837836	0.380536	-0.209667	0.358671	-0.196913	0.286817
CGB5	-0.429944	-0.204043	-0.535705	-0.535705	-0.133099	-0.0837836	0.380536	-0.209667	0.358671	-0.196913	0.286817
CGB7	-0.429944	-0.204043	-0.535705	-0.535705	-0.133099	-0.0837836	0.380536	-0.209667	0.358671	-0.196913	0.286817
CGB8	-0.429944	-0.204043	-0.535705	-0.535705	-0.133099	-0.0837836	0.380536	-0.209667	0.358671	-0.196913	0.286817
CGN	2.02633	-1.70146	0.105161	0.891875	0.799185	0.819387	2.03822	0.0841274	1.82907	-2.89335	0.498142
CGREF1	-1.00034	-1.49667	-1.29624	-1.00312	-1.28673	-0.442224	-0.419645	-1.83693	-1.27207	-1.88089	-1.54935
CGRRF1	-0.881509	0.467641	-0.077842	-0.506789	0.454966	-1.55094	-0.829619	-1.27366	-0.137615	-0.405385	-0.666422
CH25H	0.450608	-0.0318457	-0.403405	-1.19444	-0.912406	-0.825262	-0.257042	-1.46973	-0.0772874	0.1012	-0.62285
CHAF1A	3.14534	3.36875	-2.27899	-1.03362	-2.49011	0.217894	-2.90009	1.74668	-0.460841	-1.96012	-2.11816
CHAF1B	0.836816	-0.598291	0.0510522	-0.620077	0.508837	0.342906	-0.58007	0.569837	-0.751585	-0.529764	-0.238623
CHAT	-0.268609	-0.225591	-1.13621	-1.0657	-0.198695	-1.28713	-1.54895	-1.15126	-0.77456	0.268873	-0.694149
CHD1	-0.898938	1.43969	-0.815359	0.928317	-0.156034	1.07012	0.156299	0.243958	0.179392	-0.502036	-0.386412
CHD1L	0.577364	-0.43549	-0.118839	0.138394	0.303453	-0.233592	0.0158975	0.0785422	-0.496887	-0.0954292	-0.0336202
CHD2	1.47653	-0.0391816	-1.17344	0.788886	-0.142289	-0.0202397	-0.174017	1.47534	0.822556	2.46087	1.05666
CHD4	-1.19761	-0.257319	-3.60556	-1.16988	-2.57567	0.694216	-0.314122	0.236075	-0.744059	0.350551	-2.45407
CHD5	-0.46401	1.0931	-0.309012	-0.0746731	-0.0567689	0.307335	0.336489	-0.0544319	-0.828035	0.228272	0.404263
CHD6	0.280796	-0.120265	-0.688604	0.49418	0.41892	1.72331	0.483485	0.279925	0.165924	0.899797	1.17509
CHD7	-0.52303	-0.418457	-0.83873	-0.751982	0.412186	1.6635	-0.343196	0.834439	-0.402216	-1.19879	-0.879529
CHD8	-1.47765	0.493784	-3.24629	-0.170651	-3.94186	-0.787631	-0.885867	-0.792781	-1.98349	1.04517	-0.28065
CHD9	-0.661668	-0.244723	-0.15647	0.112845	-0.604233	0.684313	0.514382	-0.991628	0.40466	0.305394	0.227361
CHDH	-0.224442	1.28957	0.678768	0.673222	0.418127	1.10934	1.62983	0.555577	1.02616	0.484278	1.16242
CHEK1	2.28816	2.04257	7.38412	-1.62699	0.354274	1.7855	0.207912	1.58903	0.276201	0.508837	0.692632
CHEK2	0.474375	-0.998758	4.32615	3.59533	0.0779481	2.42799	0.392816	-0.394017	0.862563	-0.254745	-0.359753
CHEK2P2	0.545279	-0.57294	3.76328	1.73163	1.02933	0.460511	1.59893	1.89879	1.49277	0.294066	0.846718
CHERP	-0.133575	0.253544	-0.222343	0.327101	1.60804	0.925544	0.64391	-1.46221	-0.765053	2.62961	1.69241
CHFR	0.545279	0.430011	1.28442	-0.0277341	1.55892	0.822952	-0.433509	2.20023	0.862563	0.872465	-0.290315
CHGA	-0.0286411	-1.05461	-0.335789	0.134711	0.532207	-1.92724	0.205931	0.0930399	-0.595914	-0.76228	-0.672363
CHI3L1	-1.00549	-1.38695	-0.40697	0.523096	-0.640279	-2.06192	-0.45173	0.659358	-0.642259	-2.60459	-1.02569
CHI3L2	1.27769	-0.523822	1.04913	0.348689	-0.16463	-0.706429	-0.246862	3.92489	-0.662065	-1.06055	2.32183
CHID1	-0.511939	0.425653	0.0760864	0.207278	0.623312	0.261624	0.473583	-0.377301	0.742145	0.0267944	0.096486
CHKA	0.775022	0.332171	2.29965	-0.364863	0.171074	0.409809	0.219557	-1.20988	-0.077842	-1.17027	-0.148785
CHKB	-0.0413602	0.416147	1.38186	-0.080892	0.326666	0.126788	-0.00414571	0.650644	0.826913	0.354789	0.376892
CHKB-CPT1B	0.0471307	0.546467	1.08161	0.0514087	0.320565	0.079691	0.001668	0.232629	0.547259	0.391469	0.228628
CHL1	-0.735741	-1.46221	1.46227	-0.123474	3.02215	1.34701	-0.965089	3.39806	1.41989	-2.33286	-0.517484
CHM	-2.01161	0.723528	0.0259824	-1.40358	0.225024	-1.33466	-0.48738	-1.19483	-1.22811	-2.29681	-0.516296
CHML	0.367821	-2.12411	-1.27287	0.431199	0.0122731	0.0183375	0.327735	-1.00708	0.70808	-1.66264	-0.821697
CHN1	-0.397859	0.132532	-0.316934	0.294779	0.0191337	0.807503	0.0194506	0.41892	0.114232	0.434764	-0.143042
CHN2	-1.25108	0.75799	-1.21226	-0.306912	-1.06016	-0.484211	-1.789	0.312802	-1.15245	-0.360664	-0.599083
CHP1	0.926336	-1.11561	1.3577	0.714814	0.147347	0.860186	0.648267	1.8766	0.773042	0.334865	0.730658
CHP2	0.261109	-1.52281	-0.808625	0.514778	-1.33347	-0.124702	-0.112462	-0.804268	-0.199725	-2.41287	-0.239851
CHPF2	0.790867	-0.568583	-0.965485	0.546467	-1.68244	-1.55292	0.612617	1.31769	0.811861	1.09666	-0.102916
CHPT1	-0.571355	-0.137694	-0.455691	1.1034	0.993279	0.431199	1.47812	-0.247417	-0.979349	1.46386	-0.0987566
CHRAC1	0.313317	1.02299	1.48644	-0.515108	2.05842	0.213537	0.301156	-0.470743	-1.06768	-0.0697613	-0.0607696
CHRD	2.18676	-0.361259	1.39493	0.721548	-0.64424	1.73321	-0.131079	0.949707	-0.367834	-1.67848	-0.0353433
CHRFAM7A	1.26145	-1.79217	-0.231216	-0.318122	-0.664045	-2.95316	-0.263221	-2.61291	-2.88305	0.22946	-0.0178115
CHRM1	-1.81435	-0.846256	-1.21147	1.6227	-2.9702	0.819387	-0.487776	-0.750397	-0.0936864	-0.479854	-0.440243
CHRM2	0.535772	-3.41344	0.559142	2.08615	1.51812	-1.13185	-1.40041	2.24617	-0.165422	0.0830579	-1.40121
CHRM3	0.783737	-1.61075	-2.02785	-0.288889	-0.3163	-2.4406	2.38877	-2.0837	-1.0451	-0.860516	-0.977368
CHRM4	1.56051	-0.710786	0.443874	1.20124	-1.03322	0.197613	0.419316	-0.455295	-0.655331	-0.0992715	-1.01302
CHRM5	-1.1366	0.864939	-0.663253	-0.530556	-0.297168	-0.476685	0.534584	1.11013	-0.28378	-0.617304	1.06616
CHRNA1	-0.477477	1.11449	0.649059	-1.19681	0.405452	-0.316657	-0.546004	-0.0583534	-1.42458	-0.723462	-0.411327
CHRNA10	-0.0277578	-0.402216	-1.35922	-0.511543	-1.25346	0.134473	-1.3505	0.0242395	-2.26671	-0.441827	-0.909237
CHRNA2	-0.724254	3.43173	-0.0803771	-0.62285	1.07844	3.6797	-1.2491	-0.269995	-0.708806	3.51808	-1.09224
CHRNA3	0.896232	0.492992	0.889498	-1.92962	0.501707	-2.86166	2.0909	-0.233553	-1.24791	1.26897	1.34819
CHRNA4	0.756405	0.0442391	-0.533329	-0.295584	0.919206	-1.58064	0.159784	-0.730988	-1.46656	0.289352	1.25432
CHRNA5	0.36081	-0.234781	-0.784859	-0.169898	0.145128	-0.14724	0.175114	0.108528	-0.175602	0.146594	0.559142
CHRNA6	0.0940301	-0.808625	1.03091	-2.93217	1.09191	-1.83574	0.101556	-0.581258	-0.930231	0.467245	1.40246
CHRNA7	-0.196002	0.510025	-0.662857	-0.621661	-0.011854	0.364415	-0.390175	1.81204	-0.0410037	0.420504	-0.439847
CHRNA9	0.422485	0.57776	0.00995185	1.63022	0.475959	1.35889	-0.471536	-1.52677	1.29432	0.243641	0.44229
CHRNB1	0.498538	0.598753	1.29749	0.697385	1.0218	-1.86307	0.48507	0.780172	-1.02965	-0.292415	-0.404197
CHRNB2	0.498142	0.469622	-0.0129908	-0.024383	0.819387	0.815822	-0.105213	-0.360783	-0.646616	1.06894	0.397926
CHRNB3	0.155427	-0.155717	-0.4141	0.0428131	0.34655	-0.0398154	-0.156747	0.255524	-0.0325191	0.0859495	-0.39984
CHRNB4	0.0577861	0.462096	-0.114997	-0.0670678	0.70293	0.0295236	-0.185623	1.50901	-0.168432	1.06101	0.567857
CHRND	0.258852	0.212705	-0.930231	0.0942282	-0.344741	-0.527387	0.330151	-0.0611261	0.738976	0.345877	-0.186614
CHRNE	0.282578	-1.30574	0.817406	-0.65335	0.00547184	0.0219619	0.0611134	-0.0776835	1.15885	-0.223016	-0.489757
CHRNG	-1.18651	-2.02429	-0.615324	-0.34993	-0.237355	-3.09418	-1.06887	-2.20689	-1.54341	-1.95972	-0.798326
CHST1	0.0339086	1.66191	0.091297	1.04675	-1.05778	0.637968	-0.540855	0.518343	-0.380668	1.89047	1.94315
CHST10	-0.203963	-0.326956	-0.125969	-0.38253	0.0636089	-0.377539	-0.13809	-0.350603	0.382755	-0.508374	0.767892
CHST11	0.783341	0.1134	-0.727819	-0.00444279	0.0933172	0.743334	0.146158	-0.041083	0.532207	0.752444	0.748087
CHST12	-0.0956669	0.29874	0.0622621	0.242136	-0.28778	0.305038	0.424861	-0.142844	0.154754	-0.392472	-0.324064
CHST13	0.061153	-1.0356	0.702534	0.0499035	-0.0625125	0.631234	-0.750397	-0.469159	-0.389739	-0.127791	-0.444204
CHST14	-0.606213	0.11851	-1.38536	1.25075	-0.105966	0.371426	1.20005	-0.312022	0.827705	0.54409	0.240393
CHST2	-0.0232659	0.640741	-0.514712	0.266774	-0.0800602	0.85979	0.0563601	0.144653	-0.55353	0.832062	0.516363
CHST3	0.357562	0.705307	0.994467	-0.19822	0.50844	-0.293326	0.100091	1.12756	0.536564	0.626481	1.64646
CHST4	-0.264251	1.13627	0.225697	-0.523426	0.647871	-0.247575	-1.11601	0.787698	-0.911614	-1.61312	-0.48025
CHST5	0.26614	-0.391838	-0.115433	1.13152	1.32007	-0.107154	0.0640446	0.581721	-0.469555	-0.912802	1.34423
CHST6	-1.66066	0.291966	-0.586011	0.435952	-0.580862	0.0683622	-0.401424	0.579344	0.473583	1.286	0.85979
CHST7	-0.1901	-1.73235	-1.36991	-1.06016	-0.59631	-1.01856	-1.06887	0.100764	0.161448	-0.92627	-0.422022
CHST8	1.0115	-0.155361	0.424465	2.18795	1.31413	0.304246	-0.14423	1.32205	0.739769	1.16598	1.47772
CHST9	-1.13383	-0.0438953	-1.25108	-1.24078	0.998032	0.856225	1.96256	0.557558	-0.889828	1.09389	0.457738
CHSY1	0.853056	1.36443	-0.730592	-1.56718	-0.918744	-0.971823	-0.798723	-0.162966	0.148376	0.500122	0.848303
CHTF18	0.0409514	0.0713727	-0.569771	-1.67611	-1.56163	-0.934984	-0.0113945	0.979415	-0.571355	-1.24514	-0.052174
CHUK	-1.5038	-1.88684	3.04156	-0.442224	-1.43963	-0.355951	0.90257	-0.725442	0.975058	-0.0582741	-1.11165
CHURC1-FNTB	0.155308	0.665696	-2.22749	1.16281	-0.982518	0.416939	0.711249	-0.905276	-2.03498	-0.238742	-0.53729
CIAO1	-1.23286	-0.32038	-1.52519	-0.422418	1.17074	-1.99656	-0.169423	-0.994005	-1.85317	-1.71057	-0.0534416
CIB1	-0.129772	-0.138605	1.91582	-0.0819219	0.881972	0.50646	0.253425	-0.185742	-0.226502	0.28036	0.187076
CIB2	0.623708	0.721548	0.325279	-0.437074	0.498538	0.545279	0.0968029	-0.10854	0.338985	0.12964	0.706891
CIB3	-0.668798	0.224509	0.409413	-0.0594229	-0.0529266	1.24917	0.778587	0.641533	0.892271	-0.573336	-0.975388
CIB4	0.160537	-0.679097	1.41949	0.120847	-0.806645	1.19173	1.27689	0.641929	-1.30535	-0.479458	0.500914
CIC	-1.26178	-1.42854	-2.57805	-0.500452	-0.635525	0.57776	-0.587596	-0.755547	1.1133	0.985357	0.811465
CIITA	0.423277	2.41927	0.372575	-0.11979	0.206803	0.871673	0.0350335	-0.0489259	0.647871	0.1643	-0.496491
CILP	0.469622	0.519531	0.469226	-0.683851	-0.241198	-0.677117	0.561123	0.202287	0.147188	0.27022	-0.506393
CINP	-0.0255436	-0.164352	-0.46401	-0.858931	-0.148904	0.623312	-0.532537	0.307058	0.300166	1.20599	-0.1758
CIR1	0.203832	0.0766805	2.93976	1.51733	0.348293	0.171153	3.18773	3.02928	-1.05461	-2.18313	-1.1374
CIRBP	-0.920724	2.89144	-1.03441	-1.06095	-1.90466	-1.95893	-3.27441	-1.39685	-2.49487	-0.565414	-2.37445
CIRH1A	-6.36486	6.39384	3.89875	-5.12107	-3.03357	-3.1631	5.91851	4.74999	-0.912406	0.961986	5.32435
CISH	-0.455295	-1.14057	-1.23682	-0.546004	0.0700259	-0.374489	-0.208043	-1.64125	-1.03005	-1.2392	-0.735741
CITED1	-0.818924	-0.156668	0.340212	-1.56599	-0.624434	0.26309	-0.63196	-1.32317	-2.19184	-1.11561	0.160656
CITED2	-0.296534	0.924356	-0.618889	-0.108501	0.17963	-0.99955	0.540525	-0.00513202	-0.510354	1.43098	0.537356
CITED4	-0.661668	-0.86923	-0.763073	-0.65137	-0.485003	-0.0738413	-0.097291	-1.78345	-0.452918	0.445063	1.70271
CKAP5	0.86177	2.60941	2.26717	-1.23722	-1.72205	2.7124	0.89029	4.08848	0.470018	-0.239732	1.88294
CKB	2.56544	4.34199	8.14861	2.32975	1.92849	5.77195	1.12756	-1.56203	3.31409	6.05715	4.05283
CKLF	-0.609382	0.258614	-0.803872	0.68154	-0.136229	0.111657	0.148297	-0.0691672	0.403867	0.106666	0.0179731
CKLF-CMTM1	-0.690981	-0.0612846	-1.06887	0.553597	-0.30616	-0.0683353	0.0463385	-0.0918246	0.159982	-0.1106	-0.0757426
CKM	-0.495698	0.259208	3.03166	-0.783274	0.621728	1.03408	0.478732	2.05446	0.57974	-1.02411	1.00675
CKMT1A	-0.284453	-0.17374	1.9891	0.655397	-0.492926	0.0551718	-0.98331	-0.679097	-0.0198317	-0.76228	-0.571355
CKMT1B	-0.284453	-0.17374	1.9891	0.655397	-0.492926	0.0551718	-0.98331	-0.679097	-0.0198317	-0.76228	-0.571355
CKMT2	-0.437866	-0.299188	3.06058	1.41632	-1.0657	-2.10311	-0.250665	2.49612	1.246	3.04434	-3.03872
CKS1B	-0.0713062	0.641137	6.3265	2.35709	1.22421	0.0211776	1.1236	3.60127	3.37271	1.39256	1.82115
CKS2	0.265942	-0.0311446	1.48485	0.220548	-0.280056	-0.4446	0.36085	-0.429152	0.0463385	1.03329	0.290857
CLASP1	3.97361	1.00833	1.46346	0.720359	1.34819	0.04721	0.0116155	-1.00985	1.26105	1.72212	-0.799911
CLASP2	1.04873	0.0565581	-1.81514	0.773834	0.354829	0.0106371	0.189295	0.563104	-0.269123	-1.24831	-1.77553
CLASRP	-0.0961819	-0.645824	0.0961295	0.315852	-0.412119	-0.640675	0.744126	-0.785651	0.105478	1.52248	1.59299
CLC	-0.406574	-0.172948	0.140256	0.259446	0.312485	0.672826	0.565084	1.27927	-0.234583	0.670845	0.239878
CLCA1	0.382081	-2.22591	-0.488172	-0.272609	-0.445789	0.107934	-0.84071	-2.00805	-0.517484	-1.60956	-1.44319
CLCA2	0.793243	-0.464406	-0.68187	-1.45112	0.88316	-0.843087	0.368059	0.682333	-1.25623	0.164023	-0.571751
CLCA3P	-0.135516	-0.462821	-0.0402115	-0.528972	0.365445	-0.826054	0.645891	-1.27683	0.693424	0.260396	0.0456651
CLCA4	-0.121731	0.497349	0.261664	-1.33545	-0.183841	0.398322	-2.17362	-3.95651	-1.24197	-0.415684	-1.43725
CLCN1	0.698177	-0.189664	-0.697318	-1.05857	-1.13383	-0.588784	0.703723	0.485466	0.615786	0.376021	0.349917
CLCN2	0.529038	-0.556699	-0.656123	0.557954	0.243007	0.843153	0.771457	0.214883	1.00397	0.238769	-0.780898
CLCN3	0.437141	0.718379	-0.154093	0.197851	0.469622	0.268992	-1.07164	-0.103748	0.430011	-0.975388	0.247285
CLCN4	0.56548	1.63854	-1.00113	-0.0896857	-0.341017	-0.77456	0.98813	-0.484607	-0.551154	0.600338	-0.53927
CLCN5	1.19767	0.390637	0.889102	0.188344	-0.252289	-0.627603	0.400698	-0.577693	0.430011	-0.120701	0.684313
CLCN6	0.148812	1.74826	-0.955186	0.185848	0.963571	-1.05421	0.62767	0.552409	0.733035	-0.567394	0.195157
CLCN7	-0.485796	0.0982685	-0.196556	1.02655	-0.29701	0.279845	-0.735741	0.395945	0.601526	0.851868	0.827705
CLCNKA	0.650248	0.409413	-0.0954292	-0.765449	0.28143	-0.622454	-0.161461	-1.52281	-0.661272	-1.3612	-0.554323
CLCNKB	-0.627603	-0.488965	0.408225	-1.12868	-0.199606	-0.00595989	0.827705	0.0424962	-0.916763	0.0893164	0.152139
CLDN10	0.369287	-0.666818	-0.500452	0.185888	0.782945	-0.249318	0.599942	0.840777	-0.634733	-0.133693	-0.40895
CLDN11	-0.711578	0.908115	-0.456087	-0.633149	0.367465	0.872069	0.234689	-0.0863187	-0.535309	0.773438	0.344055
CLDN14	-0.118443	1.77005	-2.36455	1.12083	-1.74939	-0.186574	0.898213	1.57873	0.586078	2.84272	1.42464
CLDN18	-0.424002	3.56205	-3.19955	0.850283	-0.775352	-0.62285	-0.707617	-0.459256	-1.23405	0.238333	-1.9617
CLDN3	0.136216	0.0996549	-0.273401	-0.40895	-0.324381	0.407036	0.107062	0.173213	-0.305011	0.596377	-0.0493617
CLDN4	0.335816	-0.156866	-0.444996	-0.542043	0.488239	-0.747228	0.59915	-0.148548	-0.944491	-0.692565	-0.0156448
CLDN8	0.0635297	0.385409	-0.0417563	-0.0731679	0.104686	0.12354	0.534584	-0.0862791	0.397133	0.146911	0.121005
CLEC10A	1.52446	-1.49112	-1.71374	1.87581	1.19173	-1.00668	-0.716728	0.0258081	-0.918348	0.302226	-0.346642
CLEC11A	1.0115	-0.154846	-0.259656	0.105002	-0.199012	-0.381025	0.318426	-0.542043	-0.229196	-0.184554	0.563896
CLEC12A	0.382359	-2.64856	1.11251	1.16796	2.08773	1.52129	-0.4854	-0.78367	1.5918	-2.52853	-2.73491
CLEC1A	0.660151	-0.133773	0.0122532	0.140533	-0.146092	0.527058	0.636384	0.452193	0.0117938	0.292323	0.459323
CLEC1B	-0.161659	0.405056	0.15	0.260515	0.447439	0.243958	-0.420834	0.245106	0.280281	0.474375	0.543694
CLEC2B	-0.10759	-0.372191	-0.399048	-0.689	-0.140229	0.149446	-0.132149	-0.14934	-0.316657	0.0174581	-0.486192
CLEC2D	0.433576	0.776607	-0.829619	0.133324	-0.0663548	0.89742	0.133285	0.0350375	0.0625394	-0.64424	0.317278
CLEC3A	0.126313	0.322229	0.864543	-0.43747	0.559142	0.237977	0.824932	-0.25221	0.256435	0.594	0.848303
CLEC3B	-0.306794	1.73004	0.586474	3.07246	2.74409	1.01625	2.78924	-1.39724	-0.772975	2.16537	3.42262
CLEC4A	-0.635525	-1.09026	-0.852197	-0.891016	-1.16671	-1.38021	-0.122919	-0.711578	-1.20315	-1.18097	-0.475101
CLEC4C	-0.615324	0.0867417	-0.0890915	0.0260498	0.140375	0.317951	-0.420041	-0.481042	-0.189624	-0.305645	-0.179999
CLEC4D	0.89544	-0.793177	-0.45688	-0.675928	0.233461	-1.12987	-0.294475	-1.30455	-0.498471	-0.420041	-0.380272
CLEC4E	0.261941	1.17589	-0.239455	0.261743	0.447439	-0.0981228	-0.124424	-0.600271	0.271725	-0.313527	0.285906
CLEC4F	-0.222462	-0.409743	-0.199725	0.792847	2.04099	-0.14835	0.095575	1.00279	-0.291543	0.74373	-0.418853
CLEC4G	0.158913	-1.12076	-0.285522	-0.550758	-0.0665132	0.717983	0.336964	1.01823	-0.386332	0.154278	-0.261756
CLEC4M	0.276162	0.948122	-0.616908	0.580532	0.0180365	1.39018	-0.273124	0.604299	0.381646	-0.296534	0.393331
CLEC5A	0.876427	1.48802	0.95248	0.560727	-0.210935	-0.183366	-1.32396	-0.635525	0.18573	-0.213114	1.56011
CLEC7A	0.680748	-0.488172	0.509233	-0.645032	0.342351	-0.749605	2.76349	-0.180316	-4.2219	-2.39861	-0.847444
CLGN	0.603111	1.95266	-0.524218	-1.79019	-0.799515	0.713229	-1.41943	1.37156	-0.172393	-0.373498	-0.192437
CLIC2	-0.240128	0.443478	0.248236	1.00635	0.631234	0.875238	0.523889	-0.239574	0.364771	0.34968	0.893063
CLIC3	1.13152	-1.26494	-0.511543	-0.708013	-1.05421	-0.306239	0.532999	0.290421	-0.311111	0.32112	-0.042509
CLIC4	-0.0759802	1.61874	0.493784	0.306345	0.301631	0.499726	-0.188396	0.499726	-0.09943	-0.444204	-0.591557
CLIC5	-0.321291	-2.14074	1.97524	0.515174	-1.93358	-2.63311	0.252118	1.32245	0.609845	0.655397	1.84254
CLIC6	0.50131	-0.312973	-0.460048	0.476752	-1.25663	-0.154093	-1.15443	2.87005	-0.098004	-0.958355	0.563104
CLINT1	-2.502	-1.69433	1.07409	-2.95118	0.210645	-1.47845	-2.21957	-0.326718	-2.16411	-3.38176	-2.23898
CLIP1	-0.000704303	-0.450542	-0.549569	0.980207	-0.848236	0.316089	0.25291	-0.476289	0.570234	0.453381	-0.0821992
CLK1	-1.09818	0.371743	5.65312	0.381012	2.10635	0.227044	-0.279343	0.792055	0.0214668	-0.180672	0.297512
CLK2	-0.286632	0.484278	1.04398	-0.181781	-0.279264	-0.0131731	-0.105332	0.0430508	0.222053	0.0110451	0.297512
CLK2P	-0.778125	0.633215	-0.956374	0.207753	-0.901315	0.539733	-0.759904	-0.314755	-0.151915	1.05784	-0.0759802
CLK3	1.15529	-2.4196	5.59766	-1.24039	1.16004	-0.572148	-1.1065	1.47257	0.322348	-2.72421	-0.42321
CLK4	-0.537686	-0.53016	1.81481	-0.189188	0.673222	0.33439	0.647079	-0.140823	-0.241475	0.401887	-0.847444
CLN3	0.42803	-0.269678	0.274023	0.882368	0.245027	-0.314637	0.74571	-1.0356	-0.193268	0.613013	0.941785
CLN5	0.507648	-0.443412	-0.0694444	-1.13581	-0.0594229	-0.0920623	-0.187485	-0.374093	0.335222	0.10013	-0.0532039
CLN6	-1.08511	-1.77078	-2.37762	-1.61669	-2.55983	-0.685831	-0.78367	0.0110491	0.0989419	0.0579841	-0.778521
CLN8	0.379348	0.437537	0.879992	0.232471	1.07805	0.344609	0.117401	-0.542439	-0.129099	0.744126	1.0214
CLNK	-0.289048	-0.0607696	-0.626415	-0.435886	0.063094	-0.701676	0.0571919	-0.507582	0.110033	0.416939	-0.488568
CLNS1A	3.26339	3.2317	5.24512	0.73858	1.30898	2.72983	0.550428	1.21035	4.80544	1.83462	-0.629584
CLOCK	-0.529368	-0.68187	-1.01341	0.244473	-1.07006	-0.347236	0.014515	0.328765	-0.0862395	0.126392	-0.121216
CLP1	0.871277	0.679956	1.15529	1.31096	0.657378	-1.52796	-1.04233	5.26097	2.37729	1.97286	2.60782
CLPB	-1.00589	-1.5644	-1.17978	-2.96782	-0.238108	0.373644	0.0802455	-0.670383	0.60628	-0.744455	-0.775352
CLPP	-4.40015	-0.786443	-2.14154	-0.99757	-2.74204	-0.525407	-0.925478	-1.4523	-2.61053	-1.07125	1.27571
CLPS	1.78193	-0.518277	2.64783	1.02497	0.903758	1.61081	0.561519	1.02061	-0.166927	-1.58738	-1.11244
CLPTM1	1.0317	-0.60344	-1.17463	-0.727027	-0.822489	-0.991232	0.879199	1.03368	-0.236286	0.514382	-1.69235
CLRN1	-1.03758	-2.17798	-1.42616	-0.437074	-0.706825	-0.444204	-1.3406	-0.854574	0.0216292	-0.379004	0.32829
CLSTN2	1.27967	-0.286671	-1.15641	-1.3513	-3.18053	-2.35821	1.12043	-0.303347	1.56328	2.71319	1.6837
CLSTN3	2.09882	-0.517088	-0.494906	1.73044	0.0866625	-0.812982	0.592812	0.305434	-0.574524	1.26858	-4.59029
CLTA	-0.276372	0.614994	-0.671967	-3.13854	0.914057	-0.0689295	-1.77157	0.64391	-2.18075	-0.658103	-1.25465
CLTB	0.490615	-1.4424	-0.366487	-1.29544	0.978227	1.79303	-1.38021	-1.56916	-1.25068	-3.37978	-1.04906
CLTC	-1.49073	-0.142566	2.59	-1.8088	4.44894	0.153011	-1.7383	-3.19796	-3.31323	3.57473	-2.67272
CLTCL1	0.886329	-0.402216	0.14188	-0.92825	0.0127167	0.264952	-0.266192	-0.825658	0.868108	-0.209073	-0.367676
CLU	-0.12391	0.0916535	-0.677909	0.698969	-0.00399122	0.435556	0.884349	0.0766409	0.611429	0.548051	-0.113848
CLYBL	-1.15166	-0.62483	-1.84604	0.565876	-0.490153	1.65518	1.00477	0.467641	1.14776	0.0277293	1.90948
CMA1	0.626085	-0.711974	-2.502	-0.407762	-1.50538	-0.185822	-1.04035	-0.965089	-1.32238	-1.31961	-1.38576
CMAS	-0.613739	-1.1271	-0.723065	0.251642	0.168618	-0.752774	0.0921288	-0.40182	0.382834	-0.621661	-0.16764
CMBL	0.108211	-0.788424	-0.570167	-0.466386	0.626481	0.0475665	-0.429944	0.522304	0.515966	0.0687979	-0.367596
CMC2	0.194484	-1.83495	1.53278	-3.97632	1.09666	-4.60613	-2.91989	-1.29188	-1.07204	-5.45777	2.07743
CMC4	-0.532537	-0.0883389	-0.00595593	-0.502828	-0.859723	-0.00715614	0.166796	-0.108184	-1.24395	-1.4222	-0.8316
CMKLR1	-0.878341	0.0370893	0.293788	-0.0741185	-0.628791	-0.978556	-0.262033	-0.960335	-0.477477	0.719171	-0.84071
CMPK1	0.166043	1.74312	7.04346	-1.33862	-1.35803	1.86076	0.284321	-2.44377	1.94949	0.278815	0.980207
CMSS1	0.582117	-1.57946	-0.426775	-2.00488	-0.305882	-1.03401	-0.403009	-0.447769	-0.0804959	-0.434697	-0.872399
CMTM5	-0.955186	-0.00595989	0.364296	0.733431	0.240076	-0.392789	-2.22511	-1.40319	-1.83534	-1.01579	-3.98424
CNBD1	0.285747	0.163508	-0.243931	-0.0558975	-0.187881	-0.228364	-0.0190672	-0.465198	0.420504	0.297195	-0.156985
CNBD2	-0.908445	-1.02411	0.338113	0.0424566	-0.406178	-0.262706	1.18856	-0.62483	0.243166	0.483882	1.08993
CNBP	-1.646	-0.517881	-1.70344	0.410997	0.394282	0.226648	-0.694149	-1.17899	1.00358	-2.32177	-1.96527
CNDP1	-1.84366	0.91683	0.290065	-1.50103	0.507252	-0.704448	-0.851405	2.54841	-1.76602	-2.96307	-0.741683
CNDP2	0.0206666	0.0948224	0.142752	-0.141695	0.869693	0.152892	1.12677	-0.349415	1.13469	0.47794	-0.395879
CNGA1	-2.24452	-2.07222	-0.373221	-0.0929338	0.461303	-1.13542	-0.842691	0.00284722	-0.544024	-1.68601	-2.20729
CNGA2	1.07686	-1.56678	-0.854178	1.50307	-1.13581	1.307	1.11251	-0.0923792	0.574987	-0.727423	0.290303
CNGA3	-0.977764	2.06911	-0.723065	0.771457	0.282024	-0.300139	1.65478	0.799977	1.67142	3.41906	3.0174
CNGB1	0.487447	0.189334	-0.498471	-0.102638	0.197732	-0.269678	0.00739298	0.0825033	0.140296	0.91881	0.430407
CNGB3	1.00794	-0.40182	-1.07283	0.38422	-1.01817	0.0192367	1.53238	0.11851	0.93822	1.13033	0.628066
CNKSR1	0.537753	-0.191011	-0.150647	0.311772	0.284321	-0.558284	-0.489361	0.855829	-0.337532	-1.1881	0.19076
CNKSR2	-0.152429	-0.625622	-0.684643	0.185373	0.400302	-0.425983	0.223717	-0.627207	0.23152	0.226648	-0.206023
CNKSR3	0.0711746	-0.924685	-1.81039	0.497745	-0.37742	-1.01421	0.769081	1.66508	-1.12432	1.26897	0.263803
CNNM1	0.734619	-0.32854	-0.807833	0.313356	0.441102	-0.202656	0.310069	0.906927	0.196504	0.486258	0.368019
CNNM2	0.26618	0.437537	-0.847444	1.76807	-1.43289	1.33591	1.15687	0.332132	1.97286	2.46681	1.15489
CNNM3	-1.52281	-1.25266	-2.53091	-0.163837	-2.03775	0.374159	-0.618492	-1.45666	-1.13225	0.916038	-1.33149
CNNM4	-0.688604	-0.521842	-0.399444	-0.798326	-0.217669	0.70808	-0.712371	1.2456	0.479128	0.059014	-0.554719
CNOT2	0.0142021	1.27293	0.557954	0.372139	-0.776144	1.15687	0.16331	0.142474	0.713229	0.372614	1.16519
CNOT3	-0.0718211	2.19508	0.0464573	-0.974991	-1.66977	0.710456	0.432783	2.30163	-0.546797	-0.018374	0.760366
CNOT4	2.38838	0.206882	-0.00529839	0.129205	-1.07996	0.164181	-0.53214	-0.631564	0.0993776	-0.240089	-0.631564
CNOT6	-0.36213	0.243482	-0.769806	0.0927626	1.09785	0.0548945	-1.06847	-0.227651	0.361523	1.75302	-1.30178
CNOT6L	-0.752774	1.16004	0.192384	0.398322	1.13627	0.242294	-0.628395	0.49418	-1.01539	0.504479	1.16955
CNOT7	-1.49271	0.158121	-1.2285	-1.86307	-0.714747	-0.654538	-1.58342	-1.75335	-2.25443	-0.00110675	-1.56005
CNOT8	0.29672	1.01705	-1.32159	-1.83772	-0.262469	0.357483	0.297908	-1.76206	0.253187	-0.155717	-2.37841
CNP	0.254574	-2.31582	-0.655727	0.923564	1.1743	-1.17423	1.88057	-0.273124	1.25946	-1.05817	1.68885
CNR1	-1.07362	0.349283	-1.90941	-1.03243	-1.31921	1.30541	0.919206	-0.136585	0.662527	0.140732	1.55338
CNR2	-0.56581	-0.310557	0.457738	1.00041	0.586474	-0.0284471	0.364692	-1.26574	0.561123	3.43965	1.40048
CNTF	0.589247	0.330825	1.4595	-1.43329	0.853848	0.853452	-0.770995	0.973077	-0.839918	1.39533	0.260634
CNTFR	-0.510751	0.161805	-0.360744	-2.58637	1.36523	-0.968258	-0.739702	0.178996	-1.5141	0.203753	0.683917
CNTN1	-0.960335	-0.0358781	-1.11878	0.225261	-2.15461	0.324566	0.54409	-0.0495201	0.349759	0.500914	-0.62483
CNTN2	2.12932	-0.0657606	-0.62998	0.986545	-0.373498	0.573799	0.403867	0.154952	-0.00267178	0.228589	-0.495698
CNTN4	4.55589	0.966344	-0.308021	0.242413	-1.06847	-0.799119	1.16361	-0.582446	1.22223	1.98237	0.448628
CNTN5	-0.930627	0.20296	-0.5464	0.451797	-0.607005	-0.193427	1.35176	0.0361228	-0.604233	-0.271342	-0.395443
CNTN6	-0.161025	-0.484211	0.90257	-0.342998	0.116846	0.180818	-0.275224	0.159428	-0.00351985	-0.818528	0.543694
CNTNAP1	-2.48536	1.53951	-3.01694	-2.14233	0.220627	-1.63293	0.037636	-0.755547	-1.43844	-0.72465	-1.53826
CNTRL	0.440706	0.163587	0.361325	-0.00327743	0.331855	-0.848632	-0.176711	0.86177	-0.148151	0.702534	0.279727
COASY	-0.736929	-0.446977	2.8748	1.61794	-0.0346779	0.503687	-0.183405	0.719963	0.630442	0.681937	1.0832
COBL	0.388498	0.304048	-0.0834667	-0.603836	0.46368	-1.32634	-0.0819219	-0.100777	-0.33773	0.152219	0.226291
COG2	-1.35209	1.26224	-1.12947	0.316248	-0.322598	0.0995361	-1.6559	0.317595	-2.13005	-0.304892	0.147782
COG3	-1.59926	-2.51982	2.29529	0.298225	2.05802	-2.05914	1.07765	1.92176	-0.424002	-0.329768	0.000279436
COL10A1	0.150634	0.128571	0.112528	0.0476457	0.0945451	0.207912	-0.0766536	-0.240722	0.0169471	0.314267	-0.129495
COL11A1	-0.208875	-1.79771	-1.97675	-0.126643	-1.37704	-0.193902	1.31017	0.00845059	0.944954	1.58586	-0.00483098
COL11A2	-0.705637	2.44265	-0.77456	-1.45943	1.19886	1.19292	1.1133	0.508044	0.336568	1.31452	-0.153103
COL13A1	2.16933	-1.6464	3.09742	0.487843	0.771061	1.38979	-0.842295	-0.878737	2.06634	-0.363754	0.246057
COL14A1	0.310148	-0.496887	-0.238029	0.234332	-0.0336163	0.353007	-0.00689867	1.20995	0.158002	-0.482231	0.0828995
COL16A1	0.295412	0.433576	0.276954	-0.107392	-0.450146	0.364811	0.267962	0.681937	-0.0753861	0.299809	-0.756735
COL1A1	0.64391	0.0323043	-0.15235	-1.19127	0.118747	-0.798723	0.581721	0.272636	0.0642823	-0.507582	-0.255141
COL1A2	-1.46538	-0.172512	-0.139516	-1.2388	-0.18903	-1.68205	-0.662857	0.502499	-0.542835	0.539733	-0.840314
COL27A1	-0.274867	-0.723065	-0.858535	-0.406574	-0.314122	-0.561849	-0.224205	0.736996	0.312564	-0.894977	0.326864
COL2A1	-0.4854	-0.0390232	-0.744455	-0.080694	-1.05817	0.00277632	0.17242	-0.216441	-0.410535	-0.931419	-0.48025
COL3A1	-0.722669	0.0581822	-0.21454	-0.508374	0.771061	0.630442	0.362553	-1.06649	0.891875	0.521116	0.00940125
COL4A2	-0.546004	-0.684247	-1.16433	-0.203013	0.344728	1.25273	-0.709202	0.247127	-0.802287	-0.137813	-1.65392
COL4A3	-0.411723	0.0133544	-0.393225	-0.80308	0.703723	-1.61748	0.427238	1.15053	-1.73473	1.62983	-0.401028
COL4A3BP	-0.501244	1.91463	5.07084	1.24085	0.424465	2.56504	1.41038	0.611429	1.7138	-0.61057	0.00477469
COL4A5	-0.362526	-0.589576	-0.314478	-0.339354	-0.098915	-0.476685	-0.724254	0.40466	0.343183	0.885537	0.0213796
COL4A6	0.00200826	0.484674	-1.48756	0.201099	-0.357298	-0.635525	0.190443	-1.25583	-0.599083	0.587662	-0.0951916
COL5A1	-1.93516	-0.761884	-0.629187	-1.73948	-0.935777	-1.67452	-1.83772	-0.1636	-0.905276	-0.550758	-0.0818031
COL5A2	-1.12116	2.53256	-0.508374	-0.39271	-1.71294	-0.917555	2.33134	3.24081	2.49256	3.39529	1.89324
COL6A3	-1.26415	0.902966	-5.01016	-2.90365	-4.87549	-1.56718	0.67441	0.275805	-1.75137	3.88765	2.90966
COL7A1	2.4577	-0.98331	-2.07578	-1.21464	2.33847	-1.69789	-1.29782	-2.92861	-1.31802	-1.02451	-2.16807
COL8A1	0.291729	2.31034	3.93954	1.15648	0.0116947	1.15806	-0.519069	0.333399	0.759178	1.90473	0.226331
COL8A2	0.943765	4.86486	1.33393	-0.258627	2.90609	0.794036	3.10375	5.83533	0.865335	2.95521	1.49277
COL9A1	0.156616	0.901778	0.635988	-0.286315	1.18817	-0.47312	0.201297	1.28323	0.529038	-0.351831	0.245661
COL9A2	-0.154846	-0.785255	-1.56876	-0.753566	-2.17798	0.517947	-0.413704	0.275092	0.124095	0.766704	-1.86545
COLEC10	0.145921	0.333637	-0.266945	0.239165	-0.196398	0.212982	0.414958	0.369089	0.25188	0.0636881	0.380338
COLGALT1	-0.905276	-0.633941	-1.22573	0.289392	0.0109144	-0.688208	-0.0155893	0.433972	0.0989023	-0.076416	-0.448165
COLGALT2	-0.0231867	-0.029473	1.0317	0.760762	0.0365546	-0.818132	-0.34478	-1.17899	-0.0253732	0.705307	0.791263
COLQ	0.532207	1.32601	0.969512	-0.0560955	0.0872171	0.345085	1.959	1.24441	1.29115	1.87383	1.71063
COMMD3-BMI1	-0.0183383	0.501707	-0.709994	-0.526595	-0.199408	-0.159599	-0.621265	0.484674	-0.447769	-0.215094	0.529434
COMP	-0.431925	0.129284	-0.280928	0.332805	-0.311547	0.120688	0.312168	0.96674	0.281311	0.0161708	0.2295
COMT	0.244988	0.765912	-0.534913	0.986941	-0.208836	1.20956	0.198445	1.69162	0.604695	0.256713	0.303255
COMTD1	-0.0428655	0.0542607	-0.772579	0.338707	0.270141	0.265427	1.05111	-1.56757	-0.713163	-0.96905	-0.0589871
COPA	0.47081	-0.433509	-2.81651	-2.93811	-7.22442	3.18773	-5.29536	1.61517	-0.379678	4.54797	2.53217
COPB2	-0.478666	-0.552342	2.20854	-2.58597	-3.90462	4.07264	-0.00607476	-0.563433	-1.09818	2.82053	2.61178
COPE	3.75733	2.94887	1.28878	4.92427	2.26162	3.8631	1.50268	1.17351	-1.39804	4.43706	4.48855
COPS2	-0.0731283	4.4529	2.25964	1.72093	-2.18194	2.22756	-0.581654	3.16277	1.48644	0.370356	-0.666422
COPS5	-4.61405	3.32439	1.12439	2.04099	-1.80643	9.39239	1.3878	5.01538	6.27105	6.19579	2.08733
COPS6	-4.42392	4.28258	0.741749	-1.75454	-4.44769	4.33407	2.87916	2.60188	0.0661044	5.93832	-1.84326
COPS8	-2.17917	0.209655	-1.26891	-0.748417	-3.57427	2.69972	-0.818924	0.340014	2.69219	2.86609	-1.81673
COPZ1	-3.11636	0.221261	2.26915	-1.20315	-5.08542	1.15489	5.93969e-05	-1.03956	-1.34694	2.00574	1.70548
COPZ2	2.12457	0.608656	-0.0344521	-1.08155	0.161092	-2.90127	-0.778521	0.758386	-0.389382	-0.910822	-1.37427
COQ2	-3.4277	1.58626	-1.10175	-0.934192	-0.732968	0.361959	-0.576505	0.372694	-0.287741	2.28222	0.621332
COQ3	-0.722669	-1.65472	-1.33822	0.0445164	-0.450938	-0.964693	0.512798	-0.81021	-0.287265	1.0729	0.122352
COQ6	-1.05144	0.193771	-0.174414	1.06696	-0.883886	-0.794365	-0.223452	0.942973	-0.496491	0.281707	0.371981
CORIN	1.07092	-0.893789	0.0661044	0.169172	-1.47964	0.0160004	-0.627207	-0.63196	-0.222145	-0.19109	-1.57985
CORO1A	-0.692169	0.156893	0.0107718	-0.0768517	-0.0355018	-0.369617	-0.26536	-0.723858	0.0287512	-0.0849323	-0.318201
CORO1C	-0.664837	0.239799	-0.536102	-0.0779212	-0.492529	-0.354129	-0.182692	-2.09044	-0.237474	-0.741287	-0.42836
CORO6	-0.12589	0.502103	-2.90405	0.605487	-2.65291	0.0441203	0.52072	0.196266	0.693424	3.0784	-0.151122
CORT	-0.112383	0.692235	0.810672	-0.272411	0.351977	0.37305	0.21219	0.466453	-0.250625	-0.633941	0.540129
COTL1	0.00613731	0.095773	-0.693357	-0.110085	-0.276016	-0.599875	0.642722	-0.203805	0.683521	-0.215767	-0.124702
COX10	0.935447	-0.477081	0.022766	1.18698	0.694612	0.69382	0.689067	1.77758	0.921187	0.0804832	0.303414
COX11	0.19694	1.22619	1.6429	1.21391	0.596773	-0.678305	0.934259	1.72886	0.532207	-0.309883	-1.46379
COX15	-0.154054	0.23045	-0.428756	0.672826	0.195276	-0.497283	0.334469	-0.0992715	0.0697882	0.0290958	0.374833
COX17	-0.771391	-0.311745	0.319536	0.546071	0.264635	0.799581	0.55122	0.0501412	0.456946	0.737392	0.163112
COX4I1	0.604299	-0.16966	-2.28849	-0.00855837	-0.19715	1.01665	-0.0345155	1.91265	-0.0132998	1.15648	-0.825262
COX4I2	0.660151	0.388578	0.287094	0.787698	0.154675	0.318228	0.403867	1.46742	0.538545	0.212705	0.941389
[truncated: 9,412 more rows]

## Sheet: Table S11
Supplementary Table 11: Emulators evoking gene expression changes either similar (etoposide-like) or opposite (etoposide-contrary) to those evoked by etoposide. Emulators were identified by uploading top 300 etoposide-evoked gene expression changes overlapping in 10 AML cell lines to Connectivity Map (CMap) resource. The connectivity score ranging from -100 to 100 depicts the fraction of referenc…
Emulators
Etoposide-like (gene knockdowns)				Etoposide-like (drug treatment)
ID	Target	Connectivity score		ID	Drug	Drug target	Drug class	Connectivity score
CGS001-6240	RRM1	99.66		BRD-A62025033	temsirolimus	MTOR, PTEN	MTOR inhibitor	96.06
CGS001-4609	MYC	99.14		BRD-K68174511	torin-2	MTOR	MTOR inhibitor	94.2
CGS001-1027	CDKN1B	98.15		BRD-K69932463	AZD-8055	MTOR	MTOR inhibitor	91.51
CGS001-4998	ORC1	97.18		BRD-A45498368	WYE-125132	MTOR, PIK3CA	MTOR inhibitor	91.3
CGS001-4067	LYN	97.04		BRD-K77008974	WYE-354	MTOR	MTOR inhibitor	90.52
CGS001-1666	DECR1	96.86		BRD-A79768653	sirolimus	MTOR, FKBP1A, CCR5, FGF2	MTOR inhibitor	93.94
CGS001-3815	KIT	96.73		BRD-K84937637	sirolimus	MTOR, FKBP1A, CCR5, FGF2	MTOR inhibitor	93.47
CGS001-4199	ME1	96.33		BRD-A75409952	wortmannin	PIK3CA, PIK3CG, PLK1, ATM, ATR, MTOR, PI4KA, PI4KB, PIK3CD, PIK3R1, PLK3, PRKDC	MTOR inhibitor	95.03
CGS001-11331	PHB2	95.7		BRD-K06750613	GSK-1059615	PIK3CA, PIK3CG	MTOR inhibitor, PI3K inhibitor	97.99
CGS001-29890	RBM15B	95.25		BRD-K12184916	NVP-BEZ235	MTOR, PIK3CA, PIK3CG, PIK3CD, ATR, PIK3CB	MTOR inhibitor, PI3K inhibitor	90.56
CGS001-9020	MAP3K14	94.59		BRD-A36630025	SN-38	TOP1	Topoisomerase inhibitor	97.88
CGS001-5373	PMM2	94.51		BRD-K98490050	amsacrine	TOP2A, KCNH2	Topoisomerase inhibitor	97.84
CGS001-3226	HOXC10	94.22		BRD-K56334280	amonafide	TOP2A, TOP2B	Topoisomerase inhibitor	96.72
CGS001-5591	PRKDC	93.49		BRD-A35588707	teniposide	TOP2A, CYP3A5	Topoisomerase inhibitor	96.42
CGS001-998	CDC42	93.31		BRD-K37798499	etoposide	TOP2A, CYP2E1, CYP3A5, TOP2B	Topoisomerase inhibitor	93.68
CGS001-291	SLC25A4	93.26		BRD-K08547377	irinotecan	TOP1, CYP3A5, TOP1MT	Topoisomerase inhibitor	91.08
CGS001-2852	GPER	92.76		BRD-K85985071	ellipticine	TOP2A, TOP2B	Topoisomerase inhibitor	90.54
CGS001-4191	MDH2	92.52		BRD-A71390734	idarubicin	TOP2A	Topoisomerase inhibitor	98.49
CGS001-2872	MKNK2	92.35		BRD-A52530684	doxorubicin	TOP2A	Topoisomerase inhibitor	97.24
CGS001-5245	PHB	91.58		BRD-A18419789	etoposide	TOP2A, CYP2E1, CYP3A5, TOP2B	Topoisomerase inhibitor	94.59
CGS001-5690	PSMB2	91.49		BRD-K52522949	NCH-51	HDAC1, HDAC10, HDAC11, HDAC2, HDAC3, HDAC4, HDAC5, HDAC6, HDAC7, HDAC8, HDAC9	HDAC inhibitor	96.18
CGS001-5770	PTPN1	91.43		BRD-K81418486	vorinostat	HDAC1, HDAC2, HDAC3, HDAC6, HDAC8, HDAC10, HDAC11, HDAC5, HDAC9	HDAC inhibitor	93.6
CGS001-2355	FOSL2	91.26		BRD-K77908580	entinostat	HDAC1, HDAC2, HDAC3, HDAC9	HDAC inhibitor	92.85
CGS001-10247	HRSP12	91.08		BRD-K74733595	APHA-compound-8	HDAC8	HDAC inhibitor	91.88
CGS001-2581	GALC	90.52		BRD-K13169950	NSC-3852	HDAC1	HDAC inhibitor	91.72
CGS001-11245	GPR176	90.44		BRD-K16485616	mocetinostat	HDAC1, HDAC2, HDAC3, HDAC11	HDAC inhibitor	91.51
CGS001-4792	NFKBIA	90.44		BRD-K64606589	apicidin	HDAC1, HDAC10, HDAC11, HDAC2, HDAC3, HDAC4, HDAC5, HDAC6, HDAC7, HDAC8, HDAC9	HDAC inhibitor	90.53
CGS001-5184	PEPD	90.41		BRD-K68336408	tyrphostin-AG-1478	EGFR, MAPK14	EGFR inhibitor	93.44
CGS001-79724	ZNF768	90.4		BRD-K85606544	neratinib	EGFR, ERBB2, ERBB4, KDR	EGFR inhibitor	92.27
CGS001-64116	SLC39A8	90.21		BRD-U25771771	WZ-4-145	CSF1R, DDR1, EGFR, PDGFRA, TIE1	EGFR inhibitor	91.63
CGS001-63933	CCDC90A	90.15		BRD-K50168500	canertinib	EGFR, ERBB2, ERBB4, AKT1	EGFR inhibitor	91.2
CGS001-4143	MAT1A	90.04		BRD-A25687296	emetine	RPS2	Protein synthesis inhibitor	96.9
Etoposide-contrary (gene knockdowns)				BRD-A28970875	puromycin	NHP2L1, RPL10L, RPL11, RPL13A, RPL15, RPL19, RPL23, RPL23A, RPL26L1, RPL3, RPL37, RPL8, RSL24D1	Protein synthesis inhibitor	95.88
CGS001-64805	P2RY12	-97.83		BRD-K76674262	homoharringtonine	RPL3	Protein synthesis inhibitor	95.2
CGS001-2153	F5	-95.66		BRD-K80348542	cephaeline	RPS2	Protein synthesis inhibitor	94.76
CGS001-1622	DBI	-95.5		BRD-K15108141	gemcitabine	RRM1, CMPK1, RRM2, TYMS	Ribonucleotide reductase inhibitor	97.28
CGS001-25805	BAMBI	-94.21		BRD-K33106058	cytarabine	POLB, POLA1	Ribonucleotide reductase inhibitor	96.48
CGS001-4312	MMP1	-92.97		BRD-A82371568	clofarabine	RRM1, POLA1, RRM2, SLC22A8	Ribonucleotide reductase inhibitor	96.35
CGS001-136	ADORA2B	-92.66		BRD-K50836978	purvalanol-a	CDK1, CDK2, CDK4, CDK5, CCND1, CCNE1, CSNK1G3, RPS6KA1, SRC	CDK inhibitor	97.58
CGS001-57819	LSM2	-92.39		BRD-K07762753	aminopurvalanol-a	CDK1, CDK2, CDK5, CDK6	CDK inhibitor	96.96
CGS001-79796	ALG9	-92.37		BRD-K31542390	mycophenolic-acid	IMPDH1, IMPDH2	IMPDH inhibitor	97.57
CGS001-991	CDC20	-92.27		BRD-K92428153	mycophenolate-mofetil	IMPDH1, IMPDH2, HCAR2	IMPDH inhibitor	90.42
CGS001-7535	ZAP70	-91.91		BRD-A49680073	cucurbitacin-i	JAK2, STAT3	JAK-STAT inhibitor	97.96
CGS001-25925	ZNF521	-91.68		BRD-A28105619	cucurbitacin-i	JAK2, STAT3	JAK-STAT inhibitor	95.86
CGS001-6046	BRD2	-91.6		BRD-A15079084	phorbol-12-myristate-13-acetate	CD4, KCNT2, PRKCA, TRPV4	PKC activator	97.25
CGS001-6478	SIAH2	-90.91		BRD-A52650764	ingenol	PRKCD, PRKCE	PKC activator	95.15
CGS001-9128	PRPF4	-90.81		BRD-A89434049	sarmentogenin	ATP1A1	ATPase inhibitor	91.79
CGS001-7132	TNFRSF1A	-90.63		BRD-K51018020	VAMA-37	PRKDC	DNA dependent protein kinase inhibitor	92.46
CGS001-9575	CLOCK	-90.34		BRD-A48237631	mitomycin-c		DNA synthesis inhibitor	94.44
CGS001-83593	RASSF5	-90.31		BRD-K13646352	midostaurin	FLT3, KIT, CCNB1, FLT1, KDR, PDGFRB, PRKCA, PRKCG, VEGFA	FLT3 inhibitor, PDGFR/KIT inhibitor, PKC inhibitor, VEGFR inhibitor	96.9
				BRD-A81772229	simvastatin	HMGCR, CYP2C8, CYP3A4, CYP3A5, ITGB2	HMGCR inhibitor	93.91
				BRD-K13049116	BMS-754807	IGF1R, AKT1	IGF-1 inhibitor	94.69
				BRD-K47983010	BX-795	PDPK1, CDK2, CHEK1, GSK3B, IKBKE, KDR, PDK1, TBK1	IKK inhibitor	98.8
				BRD-A11678676	wortmannin	PIK3CA, PIK3CG, PLK1, ATM, ATR, MTOR, PI4KA, PI4KB, PIK3CD, PIK3R1, PLK3, PRKDC	PI3K inhibitor	97.02
				BRD-K82823804	SA-792987	WEE1	PKC inhibitor	98.3
				BRD-K87343924	wortmannin	PIK3CA, PIK3CG, PLK1, ATM, ATR, MTOR, PI4KA, PI4KB, PIK3CD, PIK3R1, PLK3, PRKDC	-	98.5
				BRD-M86331534	pyrvinium-pamoate	AR	-	96.6
				BRD-K30677119	PP-30	RAF1	-	96.14
				BRD-K03067624	emetine	RPS2	-	95.87
				BRD-A24643465	homoharringtonine	RPL3	-	95.63
				BRD-A55484088	BNTX	OPRD1, OPRK1, OPRM1	-	95.38
				BRD-K91370081	anisomycin	NHP2L1, RPL10L, RPL11, RPL13A, RPL15, RPL19, RPL23, RPL23A, RPL26L1, RPL3, RPL37, RPL8, RSL24D1	-	94.36
				BRD-K61829047	7b-cis	XPO1	-	94.35
				BRD-A19248578	latrunculin-b	ACTA1, MKL1, SPIRE2	-	94.34
				BRD-K74402642	NSC-632839	USP2, USP7, SENP2, USP1	-	94.33
				BRD-K37392901	NSC-632839	USP2, USP7, SENP2, USP1	-	94.2
				BRD-K36007650	puromycin	NHP2L1, RPL10L, RPL11, RPL13A, RPL15, RPL19, RPL23, RPL23A, RPL26L1, RPL3, RPL37, RPL8, RSL24D1	-	94.01
				BRD-U86922168	QL-XII-47	BMX, BTK	-	93.74
				BRD-K67439147	SIB-1893	GRM5, GRM4	-	93.65
				BRD-K17140735	SCH-79797	F2R	-	93.26
				BRD-A50737080	CGK-733	ATM, ATR	-	92.59
				BRD-K14821540	FCCP		-	91.53
				BRD-K28907958	CD-437	RARG	-	91.36
				BRD-K89930444	AG-592		-	91.02
				BRD-K73610817	BRD-K73610817		-	90.76
				BRD-K30351863	BRD-K30351863	APEX1	-	90
				Etoposide-contrary (drug treatment)
				BRD-K23875128	RHO-kinase-inhibitor-III[rockout]	IMPDH2, ROCK1	-	-98.78
				BRD-A35108200	dexamethasone	ANXA1, CYP3A4, CYP3A5, NOS2, NR0B1, NR3C1, NR3C2	Glucocorticoid receptor agonist	-97.76
				BRD-A69951442	dexamethasone	ANXA1, CYP3A4, CYP3A5, NOS2, NR0B1, NR3C1, NR3C2		-97.65
				BRD-K89687904	PKCbeta-inhibitor	PRKCB	-	-96.99
				BRD-K32107296	temozolomide	TOP2A	Topoisomerase inhibitor	-94.48
				BRD-A68631409	evodiamine	TRPV1	-	-94.22
				BRD-K32536677	AGK-2	SIRT2	-	-93.98
				BRD-A14985772	ascorbyl-palmitate		-	-93.73
				BRD-K59184148	SB-216763	GSK3B, CCNA2, CDK2, GSK3A	Glycogen synthase kinase inhibitor	-93.31
				BRD-K59222562	BRD-K59222562	CLK1, CLK4, DYRK1A, DYRK1B	-	-91.84
				BRD-K01638814	rilmenidine	NISCH	Imidazoline ligand	-91.2
				BRD-K98372770	L-2167	PPARD	-	-90.8
